# Supplementary material for: The long non-coding RNA HOTAIR contributes to joint-specific gene expression in rheumatoid arthritis
Source: Nat Commun. 2023 Dec 9;14:8172. doi: 10.1038/s41467-023-44053-w (PMC10710443; doi:10.1038/s41467-023-44053-w)
Supplement: Supplementary file 4 — Supplementary Data 1-3 [file 41467_2023_44053_MOESM4_ESM.xlsx]

## Sheet: Suppl. Data 1
Supplementary Data 1. KEGG 2021 human pathway analysis of genes overexpressed in knee RA. Fisher exact test.
Term	P-value	Adjusted P-value	Genes
Focal adhesion	1.57063e-11	2.99991e-09	PDGFRB;TNXB;ITGB5;ACTN1;CAV1;TNC;FN1;PIK3R1;ACTB;ACTG1;THBS3;COMP;RAP1B;COL6A1;ITGB8;MYL9
Regulation of actin cytoskeleton	5.41026e-10	5.16679e-08	PDGFRB;GSN;ITGB5;ACTN1;ARPC1B;FN1;IQGAP1;PIK3R1;ACTB;ACTG1;ARPC2;TMSB4X;CFL1;ITGB8;MYL9
ECM-receptor interaction	7.96722e-07	5.07247e-05	COMP;TNXB;ITGB5;COL6A1;TNC;FN1;ITGB8;THBS3
Salmonella infection	1.43979e-06	6.87498e-05	TUBA1B;TUBA1A;ARPC2;ANXA2;AHNAK;ARPC1B;TUBB;AHNAK2;MYL9;ACTB;ACTG1;S100A10
Bacterial invasion of epithelial cells	3.97252e-06	0.00015175	ARPC2;ARPC1B;CAV1;FN1;PIK3R1;ACTB;ACTG1
Leukocyte transendothelial migration	5.66443e-06	0.000161569	RAP1B;VCAM1;ACTN1;PIK3R1;THY1;MYL9;ACTB;ACTG1
Phagosome	5.92137e-06	0.000161569	COMP;C3;TUBA1B;TUBA1A;ITGB5;TUBB;ACTB;ACTG1;THBS3
Mineral absorption	1.14289e-05	0.000272865	MT1M;MT1F;MT1G;MT1X;STEAP1;STEAP2
Human papillomavirus infection	2.58425e-05	0.000548436	COMP;PDGFRB;PKM;TNXB;ITGB5;COL6A1;TNC;FN1;ITGB8;PIK3R1;RBPJ;THBS3
Tight junction	9.69838e-05	0.00185239	TUBA1B;TUBA1A;ARPC2;ACTN1;ARPC1B;MYL9;ACTB;ACTG1
Fluid shear stress and atherosclerosis	0.00018194	0.00315915	VCAM1;MGST3;CAV1;PIK3R1;CALM1;ACTB;ACTG1
PI3K-Akt signaling pathway	0.000219274	0.00349011	COMP;PDGFRB;TNXB;ITGB5;YWHAB;COL6A1;TNC;FN1;ITGB8;PIK3R1;THBS3
Proteoglycans in cancer	0.000362622	0.00532775	ITGB5;LUM;CAV1;FN1;IQGAP1;PIK3R1;ACTB;ACTG1
Complement and coagulation cascades	0.00077214	0.0105342	C3;SERPINA1;CD59;A2M;CLU
Malaria	0.000836991	0.0106577	COMP;VCAM1;CD81;THBS3
Hypertrophic cardiomyopathy	0.00100015	0.0119393	ITGB5;TPM1;ITGB8;ACTB;ACTG1
Yersinia infection	0.00109967	0.0123551	ARPC2;ARPC1B;FN1;PIK3R1;ACTB;ACTG1
Shigellosis	0.00119334	0.0126627	C3;ARPC2;ACTN1;ARPC1B;PIK3R1;MYL9;ACTB;ACTG1
Dilated cardiomyopathy	0.00133573	0.0132413	ITGB5;TPM1;ITGB8;ACTB;ACTG1
Fc gamma R-mediated phagocytosis	0.00139885	0.0132413	GSN;ARPC2;ARPC1B;CFL1;PIK3R1
Pathogenic Escherichia coli infection	0.00145585	0.0132413	TUBA1B;TUBA1A;ARPC2;ARPC1B;TUBB;ACTB;ACTG1
Viral carcinogenesis	0.00172779	0.0150003	C3;PKM;GSN;YWHAB;ACTN1;PIK3R1;RBPJ
Central carbon metabolism in cancer	0.00292426	0.024284	PDGFRB;PKM;PIK3R1;PFKP
Adherens junction	0.00307872	0.0245015	ACTN1;IQGAP1;ACTB;ACTG1
Gastric acid secretion	0.00393508	0.030064	KCNJ15;CALM1;ACTB;ACTG1
Arrhythmogenic right ventricular cardiomyopathy	0.0041238	0.030294	ITGB5;ITGB8;ACTB;ACTG1
Gap junction	0.00661616	0.0468032	PDGFRB;TUBA1B;TUBA1A;TUBB
Apoptosis	0.00718677	0.049024	TUBA1B;TUBA1A;PIK3R1;ACTB;ACTG1

## Sheet: Suppl. Data 2
Supplementary Data 2. KEGG 2021 human pathway analysis of genes overexpressed in hand RA. Fisher exact test.
Term	P-value	Adjusted P-value	Genes
TNF signaling pathway	1.2456e-11	1.79824e-09	JUN;CEBPB;LIF;PIK3R3;TNFAIP3;FOS;CXCL3;PTGS2;CXCL2;NFKBIA;SOCS3;IL6;IRF1;JUNB
IL-17 signaling pathway	1.85305e-11	1.79824e-09	HSP90AA1;CEBPB;JUN;CXCL8;JUND;TNFAIP3;FOS;CXCL3;PTGS2;CXCL2;NFKBIA;IL6;FOSB
Kaposi sarcoma-associated herpesvirus infection	2.29563e-11	1.79824e-09	GABARAPL1;JUN;CDKN1A;CXCL8;HLA-B;PIK3R3;FOS;PTGS2;CXCL3;CXCL2;VEGFA;NFKBIA;ZFP36;IL6;UBB;MYC;PLCG2
Lipid and atherosclerosis	1.10333e-09	6.48209e-08	JUN;XBP1;HSP90AA1;CXCL8;HSPA6;PIK3R3;FOS;CXCL3;CXCL2;ERN1;NFKBIA;IL6;LBP;PLCB1;HSPA1B;HSPA1A
Legionellosis	7.59854e-09	3.57131e-07	CLK1;NFKBIA;IL6;CXCL8;HSPA6;CXCL3;CXCL2;HSPA1B;HSPA1A
MAPK signaling pathway	9.32269e-08	3.39177e-06	DUSP5;JUN;DUSP2;JUND;GADD45B;DUSP1;HSPA6;IGF1;FOS;VEGFA;TGFBR2;NR4A1;MYC;HSPA1B;HSPA1A;FGF10
Osteoclast differentiation	1.01032e-07	3.39177e-06	NFKBIA;SOCS3;JUN;JUND;PLCG2;PIK3R3;FOSB;FOS;JUNB;SQSTM1;TGFBR2
FoxO signaling pathway	1.3893e-07	3.79654e-06	GABARAPL1;IL6;CDKN1A;GADD45B;PLK2;PIK3R3;IGF1;FBXO32;SGK1;KLF2;TGFBR2
NF-kappa B signaling pathway	1.45399e-07	3.79654e-06	NFKBIA;CXCL12;CXCL8;GADD45B;PLCG2;TNFAIP3;LBP;CXCL3;PTGS2;CXCL2
Coronavirus disease	1.73037e-07	4.06637e-06	JUN;CXCL8;PIK3R3;FOS;RPS4Y1;RPS26;NFKBIA;RPS28;IL6;PLCG2;RPL22L1;RPL37;RPL39;HBEGF
Pathways in cancer	8.90021e-07	1.90141e-05	JUN;CDKN1A;HSP90AA1;CXCL8;GADD45B;PIK3R3;IGF1;FOS;PTGS2;RUNX1;VEGFA;TGFBR2;NFKBIA;IL6;CXCL12;MYC;PLCG2;HMOX1;PLCB1;FGF10
AGE-RAGE signaling pathway in diabetic complications	1.08845e-06	2.13155e-05	EGR1;JUN;IL6;CXCL8;PLCG2;PIK3R3;PLCB1;TGFBR2;VEGFA
HIF-1 signaling pathway	2.24885e-06	4.06523e-05	IL6;CDKN1A;PFKFB3;PLCG2;PIK3R3;HMOX1;IGF1;TIMP1;VEGFA
Bladder cancer	4.12863e-06	6.9302e-05	CDKN1A;CXCL8;MYC;TYMP;VEGFA;HBEGF
Cellular senescence	6.08281e-06	8.48218e-05	IL6;CDKN1A;CXCL8;GADD45B;MYC;HLA-B;PIK3R3;SQSTM1;ZFP36L1;TGFBR2
Rheumatoid arthritis	6.12911e-06	8.48218e-05	JUN;IL6;CXCL8;CXCL12;FOS;CXCL3;CXCL2;VEGFA
Transcriptional misregulation in cancer	6.13604e-06	8.48218e-05	IL6;CDKN1A;CEBPB;NR4A3;CXCL8;GADD45B;MYC;NFKBIZ;IGF1;RUNX1;TGFBR2
Hepatitis B	8.49524e-06	0.000104973	NFKBIA;JUN;IL6;CDKN1A;EGR3;CXCL8;MYC;PIK3R3;FOS;TGFBR2
Epithelial cell signaling in Helicobacter pylori infection	8.71407e-06	0.000104973	NFKBIA;JUN;CXCL8;PLCG2;CXCL3;CXCL2;HBEGF
Chemical carcinogenesis	8.93388e-06	0.000104973	JUN;HSP90AA1;MYC;EPHX1;CYP1B1;PIK3R3;FOS;AHR;PTGS2;KLF4;VEGFA;FGF10
Chagas disease	1.21754e-05	0.000136249	NFKBIA;JUN;IL6;CXCL8;PIK3R3;FOS;PLCB1;TGFBR2
Protein processing in endoplasmic reticulum	1.3649e-05	0.000138347	ERN1;PPP1R15A;DNAJA1;DNAJB1;XBP1;HSP90AA1;HSPH1;HSPA6;HSPA1B;HSPA1A
C-type lectin receptor signaling pathway	1.40469e-05	0.000138347	NFKBIA;JUN;IL6;EGR3;IRF1;PLCG2;PIK3R3;PTGS2
Estrogen signaling pathway	1.46736e-05	0.000138347	JUN;HSP90AA1;HSPA6;PIK3R3;FOS;PLCB1;HSPA1B;HBEGF;HSPA1A
Chronic myeloid leukemia	1.50689e-05	0.000138347	NFKBIA;CDKN1A;GADD45B;MYC;PIK3R3;RUNX1;TGFBR2
Parathyroid hormone synthesis, secretion and action	1.61548e-05	0.000138347	NR4A2;EGR1;CDKN1A;JUND;PDE4B;FOS;PLCB1;HBEGF
Fluid shear stress and atherosclerosis	1.64839e-05	0.000138347	JUN;HSP90AA1;DUSP1;PIK3R3;HMOX1;FOS;SQSTM1;KLF2;VEGFA
Measles	1.64839e-05	0.000138347	NFKBIA;JUN;IL6;HSPA6;PIK3R3;TNFAIP3;FOS;HSPA1B;HSPA1A
Th17 cell differentiation	1.73047e-05	0.000140228	NFKBIA;JUN;IL6;HSP90AA1;AHR;FOS;RUNX1;TGFBR2
Human T-cell leukemia virus 1 infection	2.1156e-05	0.000165722	NFKBIA;EGR1;JUN;CDKN1A;ZFP36;IL6;MYC;HLA-B;PIK3R3;FOS;TGFBR2
NOD-like receptor signaling pathway	2.23392e-05	0.000169346	NFKBIA;GABARAPL1;JUN;IL6;HSP90AA1;CXCL8;TNFAIP3;CXCL3;PLCB1;CXCL2
Human cytomegalovirus infection	2.7153e-05	0.000199405	NFKBIA;CDKN1A;IL6;CXCL12;CXCL8;MYC;HLA-B;PIK3R3;PLCB1;PTGS2;VEGFA
ErbB signaling pathway	3.14161e-05	0.000223721	CDKN1A;JUN;MYC;PLCG2;PIK3R3;ABL2;HBEGF
Colorectal cancer	3.38986e-05	0.000234299	CDKN1A;JUN;GADD45B;MYC;PIK3R3;FOS;TGFBR2
Epstein-Barr virus infection	5.68481e-05	0.000381694	NFKBIA;JUN;CDKN1A;IL6;GADD45B;MYC;HLA-B;PLCG2;PIK3R3;TNFAIP3
Ferroptosis	6.70449e-05	0.000437654	MAP1LC3B;HMOX1;SLC3A2;SAT1;CP
Toll-like receptor signaling pathway	0.00011431	0.000726022	NFKBIA;JUN;IL6;CXCL8;PIK3R3;LBP;FOS
Signaling pathways regulating pluripotency of stem cells	0.000136739	0.000845622	MYC;ID1;LIF;PIK3R3;ID3;IGF1;INHBA;KLF4
Breast cancer	0.000165441	0.000996889	JUN;CDKN1A;GADD45B;MYC;PIK3R3;IGF1;FOS;FGF10
B cell receptor signaling pathway	0.000210323	0.00123565	NFKBIA;IFITM1;JUN;PLCG2;PIK3R3;FOS
Non-alcoholic fatty liver disease	0.000237795	0.00136297	ERN1;SOCS3;JUN;XBP1;IL6;CXCL8;PIK3R3;FOS
Growth hormone synthesis, secretion and action	0.000264076	0.00147757	SOCS3;PLCG2;PIK3R3;IGF1;FOS;PLCB1;JUNB
PI3K-Akt signaling pathway	0.000382198	0.00208876	NR4A1;CDKN1A;IL6;HSP90AA1;MYC;DDIT4;PIK3R3;IGF1;SGK1;VEGFA;MCL1;FGF10
Small cell lung cancer	0.000420057	0.00224349	NFKBIA;CDKN1A;GADD45B;MYC;PIK3R3;PTGS2
Relaxin signaling pathway	0.000431465	0.0022532	NFKBIA;JUN;PIK3R3;FOS;PLCB1;TGFBR2;VEGFA
TGF-beta signaling pathway	0.000471402	0.00240825	MYC;ID1;ID3;INHBA;TGFBR2;SMAD7
Amoebiasis	0.000727435	0.00363718	IL6;CXCL8;PIK3R3;CXCL3;PLCB1;CXCL2
Apoptosis	0.000765395	0.00374725	ERN1;NFKBIA;JUN;GADD45B;PIK3R3;FOS;MCL1
Melanoma	0.000962244	0.00461484	CDKN1A;GADD45B;PIK3R3;IGF1;FGF10
Chemokine signaling pathway	0.00098314	0.00462076	NFKBIA;CXCL12;CXCL8;PLCG2;PIK3R3;CXCL3;PLCB1;CXCL2
Glioma	0.00115727	0.00533251	CDKN1A;GADD45B;PLCG2;PIK3R3;IGF1
Shigellosis	0.00120585	0.00534558	NFKBIA;GABARAPL1;JUN;CXCL8;UBB;PLCG2;PIK3R3;PLCB1;SQSTM1
Pancreatic cancer	0.00122835	0.00534558	CDKN1A;GADD45B;PIK3R3;TGFBR2;VEGFA
Pertussis	0.00122835	0.00534558	JUN;IL6;CXCL8;IRF1;FOS
Antigen processing and presentation	0.00138012	0.00589687	HSP90AA1;HSPA6;HLA-B;HSPA1B;HSPA1A
JAK-STAT signaling pathway	0.00164606	0.00690757	SOCS3;IL6;CDKN1A;MYC;LIF;PIK3R3;MCL1
MicroRNAs in cancer	0.00168203	0.00693468	CDKN1A;MYC;DDIT4;PLCG2;CYP1B1;PIK3R3;HMOX1;PTGS2;VEGFA;MCL1
Cholesterol metabolism	0.0018644	0.00755405	APOC1;ANGPTL4;APOE;PLTP
Hepatocellular carcinoma	0.00202421	0.00806254	CDKN1A;GADD45B;MYC;PLCG2;PIK3R3;HMOX1;TGFBR2
Endometrial cancer	0.00321808	0.0124439	CDKN1A;GADD45B;MYC;PIK3R3
Autophagy	0.00328308	0.0124439	ERN1;VMP1;GABARAPL1;DDIT4;PIK3R3;SQSTM1
Yersinia infection	0.00328308	0.0124439	NFKBIA;JUN;IL6;CXCL8;PIK3R3;FOS
VEGF signaling pathway	0.00342417	0.0127727	PLCG2;PIK3R3;PTGS2;VEGFA
Prostate cancer	0.00359009	0.0131823	NFKBIA;CDKN1A;HSP90AA1;PIK3R3;IGF1
Arachidonic acid metabolism	0.00386291	0.0139659	GGT5;PLA2G2A;PTGDS;PTGS2
Viral protein interaction with cytokine and cytokine receptor	0.00408968	0.0145617	IL6;CXCL12;CXCL8;CXCL3;CXCL2
Longevity regulating pathway	0.00444915	0.0156052	HSPA6;PIK3R3;IGF1;HSPA1B;HSPA1A
Salmonella infection	0.00491626	0.0168455	NFKBIA;JUN;IL6;HSP90AA1;CXCL8;MYC;FOS;RHOB
Gastric cancer	0.00494613	0.0168455	CDKN1A;GADD45B;MYC;PIK3R3;FGF10;TGFBR2
Spliceosome	0.00510823	0.0171491	TRA2B;EIF4A3;HSPA6;HNRNPU;HSPA1B;HSPA1A
Mitophagy	0.00569547	0.0188512	GABARAPL1;JUN;UBB;SQSTM1
Oxytocin signaling pathway	0.00579583	0.018917	RGS2;JUN;CDKN1A;FOS;PLCB1;PTGS2
Amphetamine addiction	0.00599718	0.018931	ARC;JUN;FOSB;FOS
Renal cell carcinoma	0.00599718	0.018931	CDKN1A;JUN;PIK3R3;VEGFA
Proteoglycans in cancer	0.00604181	0.018931	CDKN1A;MYC;PLCG2;PIK3R3;IGF1;HBEGF;VEGFA
Prolactin signaling pathway	0.00630934	0.0195091	SOCS3;IRF1;PIK3R3;FOS
Ribosome	0.00654871	0.0199863	RPS26;RPS28;RPL22L1;RPL37;RPS4Y1;RPL39
African trypanosomiasis	0.00681824	0.0200286	IL6;HBB;PLCB1
Aldosterone-regulated sodium reabsorption	0.00681824	0.0200286	PIK3R3;IGF1;SGK1
Thyroid cancer	0.00681824	0.0200286	CDKN1A;GADD45B;MYC
Non-small cell lung cancer	0.00696563	0.0202089	CDKN1A;GADD45B;PLCG2;PIK3R3
Wnt signaling pathway	0.00826383	0.0236829	SFRP4;SFRP1;JUN;MYC;SERPINF1;PLCB1
Leishmaniasis	0.00879964	0.0249146	NFKBIA;JUN;FOS;PTGS2
Influenza A	0.00974653	0.0272671	NFKBIA;SOCS3;DNAJB1;IL6;CXCL8;PIK3R3
Ras signaling pathway	0.0115021	0.0317999	PLA2G2A;PLCG2;PIK3R3;ABL2;IGF1;VEGFA;FGF10
Cytokine-cytokine receptor interaction	0.0129652	0.0354283	IL6;CXCL12;CXCL8;LIF;INHBA;CXCL3;CXCL2;TGFBR2
PD-L1 expression and PD-1 checkpoint pathway in cancer	0.0144131	0.038932	NFKBIA;JUN;PIK3R3;FOS
Malaria	0.0155737	0.0415888	IL6;CXCL8;HBB
Ovarian steroidogenesis	0.0164216	0.0433605	CYP1B1;IGF1;PTGS2
GnRH signaling pathway	0.0166903	0.0435803	EGR1;JUN;PLCB1;HBEGF

## Sheet: Suppl. Data 3
Supplementary Data 3. KEGG pathway analysis of genes changed after HOTAIR silencing in RNA sequencing (FDR < 0.05; LFC +/-1); further analysed pathways are marked in grey. Fisher exact test.
Name	p value	Genes
Focal adhesion	1.34251e-07	MYLK2;ITGA2B;TNC;ARHGAP35;CRKL;MYLK;IGF1R;PPP1CB;CCND2;CCND1;AKT2;AKT3;CAPN2;AKT1;PDGFRB;PDGFRA;HGF;PRKCA;ACTN4;PGF;MYL5;MYL7;COL4A2;COL4A1;COL4A5;TLN2;TLN1;MYL9;VCL;SHC1;PDGFD;PDGFC;PIP5K1C;VASP;JUN;CAV2;CAV1;BRAF;PARVA;IGF1;PARVB;PTK2;COL1A1;COL1A2;ITGA10;ITGA11;BCL2;GRB2;ITGB1;GSK3B;ITGB5;ITGB3;PTEN;LAMC2;LAMC1;ARHGAP5;RAC2;RAC3;ITGB8;ITGAV;ITGB7;ITGB6;HRAS;VAV3;ITGA3;PDPK1;ITGA1;RHOA;VAV2;COL…
Pathways in cancer	7.99e-07	RB1;KEAP1;CALML4;CRKL;RASSF1;EDNRB;FRAT2;TFG;MYC;AKT2;AKT3;AKT1;IL12A;PRKACA;PRKACB;DAPK1;DAPK2;DAPK3;FLT3LG;PRKCA;RUNX1;EML4;AR;ADCY9;IL23A;TP53;CTBP2;CTBP1;EPAS1;MGST3;MGST1;LPAR1;LPAR2;TGFA;HIF1A;GNG10;HMOX1;PLCG1;FADD;RALGDS;GSTM4;STAT5B;GSTM2;JUN;FZD2;FZD5;JUP;GADD45B;FZD4;GADD45A;FZD8;BRAF;IGF1;GNG12;GNG11;PTK2;GADD45G;LPAR6;CALM3;GRB2;CALM2;GSTM5;CDKN1A;GLI3;BBC3;GLI2;IKBKB;MECOM;SUFU;HEY2…
Axon guidance	1.25e-05	SEMA5A;ITGB1;GSK3B;NRP1;BMPR2;LRRC4;RND1;ROBO1;PPP3CA;PPP3CB;DPYSL2;RAC2;NCK2;RAC3;PLXNC1;EPHB2;HRAS;NEO1;PDK1;NCK1;EPHA4;SEMA6C;ARHGEF12;WNT5B;UNC5B;TRPC4;TRPC1;PRKCA;UNC5C;RHOD;RHOA;ENAH;MYL5;SMO;PIK3CA;PARD3;MYL9;MET;EPHA3;EPHA2;SEMA7A;CAMK2D;ROCK1;SEMA3C;ROCK2;SRC;SEMA3D;SEMA3A;NTN4;CXCR4;SEMA3E;SEMA3F;EFNA5;EFNA4;GNAI1;GNAI2;EFNB2;PPP3R1;NRAS;ABLIM1;PARD6B;EFNB3;PARD6A;RRAS;PLXNA2;ABL1;PLXNA…
Parathyroid hormone synthesis secretion and action	2.01e-05	ATF2;CDKN1A;ARRB1;ARRB2;AKAP13;MMP25;CREB3L1;CREB3L2;PDE4A;SOST;PRKACA;PRKACB;MEF2A;ARHGEF11;MEF2C;PDE4C;PRKCA;FOS;RUNX2;RHOA;MMP14;ADCY9;CREB1;MMP16;MMP15;PLCB1;PLCB2;ATF4;CREB5;HBEGF;ATF6B;ITPR1;ADCY4;LRP5;ITPR2;ADCY3;ADCY2;ADCY1;PLD1;ADCY8;ADCY7;EGFR;ADCY6;PTHLH;GNAI1;PLD2;LRP6;GNAI2;RXRB;CYP27B1;RXRA;GNA12;MAPK1;MAPK3;JUND;VDR;BRAF;NR4A2;MAFB;NACA;GNAQ;BCL2;FGFR1
Arrhythmogenic right ventricular cardiomyopathy (ARVC)	2.13e-05	ITGB1;ITGB5;LAMA2;ITGB3;ITGA2B;TCF7;ATP2A2;CACNA1C;SLC8A1;SGCD;CDH2;DAG1;CTNNA1;ITGB8;ITGAV;ITGB7;DMD;ITGB6;SGCG;TCF7L2;TCF7L1;JUP;ITGA3;CACNA2D1;ITGA1;CACNA2D3;CACNB3;CACNB4;ITGA10;ITGA11;ITGA8;ITGA7;CTNNB1;DSG2;ITGA6;ITGA5;ITGA9
MAPK signaling pathway	2.72e-05	ATF2;CSF1;IL1RAP;FGF2;CRKL;IGF1R;ELK4;RPS6KA3;FGF7;FGF8;MYC;AKT2;RPS6KA2;AKT3;RPS6KA1;AKT1;PRKACA;PRKACB;MAP3K7;MAP3K4;MAP3K5;PDGFRB;PDGFRA;DAXX;MEF2C;MAP2K2;IL1R1;CACNA2D1;HGF;CACNA2D3;FLT3LG;PRKCA;MAPK8IP3;PGF;CDC25B;CACNB3;CACNB4;DDIT3;MAPKAPK2;TP53;EPHA2;ATF4;MAX;TGFA;CACNA1C;EFNA5;RASGRP2;EFNA4;STK3;PPP3R1;RRAS;IRAK1;PDGFD;PDGFC;CD14;MAP2K7;MAP2K5;MAP2K6;HSPA8;JUN;JUND;GADD45B;GADD45A;BDNF;I…
ECM-receptor interaction	4.35e-05	ITGB1;LAMA5;TNXB;ITGB5;SDC4;LAMA2;LAMA1;ITGB3;LAMA4;ITGA2B;LAMA3;TNC;LAMC2;LAMC1;HMMR;THBS2;RELN;DAG1;ITGB8;ITGAV;ITGB7;ITGB6;ITGA3;LAMB2;ITGA1;LAMB1;HSPG2;GP5;COL1A1;COL2A1;COL1A2;COL4A2;COL4A1;COL6A2;ITGA10;ITGA11;ITGA8;ITGA7;COL4A5;COL6A3;SDC1;ITGA6;ITGA5;CD47;CD44;ITGA9
Calcium signaling pathway	8.33e-05	MYLK2;ATP2A2;ATP2A1;CALML4;HTR2A;SLC8A1;MYLK;SLC8A2;PPP3CA;PPP3CB;EDNRB;CCKAR;BDKRB2;PLCE1;BDKRB1;PRKACA;PRKACB;PDGFRB;PDGFRA;CAMK1D;SPHK1;F2R;TACR2;PHKA1;PRKCA;PHKA2;ITPKB;ITPKC;ADCY9;STIM1;ADORA2A;ORAI3;ITPKA;PPIF;VDAC3;SLC25A5;PLCB1;SLC25A4;PLCB2;PTGFR;CAMK2D;PDE1C;PDE1B;PTGER1;PDE1A;PTAFR;ITPR1;ADCY4;ITPR2;ADCY3;CXCR4;ADCY2;CACNA1C;ADCY1;ADCY8;ADCY7;EGFR;GNA14;PPP3R1;ERBB4;ERBB2;PHKG2;PLCG1;N…
Small cell lung cancer	9.74e-05	RB1;ITGB1;CDKN1A;ITGA2B;PTEN;LAMC2;LAMC1;CKS1B;IKBKB;CCND1;MYC;AKT2;CASP3;AKT3;AKT1;ITGAV;POLK;ITGA3;TRAF2;PIK3CA;TRAF4;CCNE2;COL4A2;TRAF3;COL4A1;CCNE1;TRAF6;CKS2;COL4A5;ITGA6;BIRC7;TP53;BIRC3;LAMA5;LAMA2;MAX;LAMA1;LAMA4;LAMA3;XIAP;PTGS2;RELA;RXRB;RXRA;E2F1;CDKN2B;GADD45B;LAMB2;GADD45A;LAMB1;PTK2;GADD45G;NFKBIA;CDK6;CDK4;BCL2;CYCS;BCL2L1
Regulation of actin cytoskeleton	0.0001	CYFIP1;NCKAP1;MYLK2;CHRM4;ITGA2B;ARPC5L;FGF2;ARHGAP35;CRKL;MYLK;PPP1CB;FGF7;FGF8;PIP4K2A;PDGFRB;PDGFRA;MAP2K2;F2R;ACTN4;MYL5;TIAM1;MYL7;EZR;MYL9;VCL;LPAR1;LPAR2;IQGAP2;IQGAP3;SLC9A1;RRAS;PDGFD;PDGFC;PIP5K1A;NCKAP1L;PIP5K1C;BRAF;GNG12;SSH2;SSH3;PTK2;SSH1;FGF16;DIAPH2;CXCL12;DIAPH3;ARPC2;ITGA10;ITGA11;FGF18;FGFR2;FGFR1;ITGB1;ITGB5;ITGB3;BRK1;WASL;TMSB4X;RAC2;BDKRB2;ITGAX;RAC3;BDKRB1;ITGB8;ITGAV;ITG…
Colorectal cancer	0.0003	GSK3B;CDKN1A;AREG;BBC3;CCND1;MYC;AKT2;CASP3;AKT3;RAC2;AKT1;RAC3;POLK;HRAS;APC2;MAP2K2;FOS;RHOA;TGFBR1;TGFBR2;MSH2;PIK3CA;MSH3;BIRC5;SOS1;SOS2;TP53;TCF7;TGFA;EGFR;MAPK9;NRAS;MAPK8;BCL2L11;MAPK1;PMAIP1;RALGDS;MAPK3;SMAD2;TCF7L2;JUN;TCF7L1;SMAD3;GADD45B;BAD;GADD45A;BRAF;MTOR;GADD45G;MAPK10;BCL2;CYCS;CTNNB1;GRB2
Estrogen signaling pathway	0.0004	ATF2;HSP90AB1;CALML4;KRT27;CREB3L1;AKT2;CREB3L2;AKT3;AKT1;PRKACA;PRKACB;CTSD;HRAS;NCOA1;NCOA2;HSP90AA1;MAP2K2;NCOA3;PRKCD;KRT34;FOS;ADCY9;CREB1;PIK3CA;PGR;FKBP4;SOS1;PLCB1;SOS2;PLCB2;ATF4;CREB5;HBEGF;ATF6B;SHC1;SRC;ITPR1;ADCY4;ITPR2;TGFA;ADCY3;ADCY2;ADCY1;ADCY8;ADCY7;EGFR;ADCY6;GNAI1;GNAI2;KRT33B;NRAS;MAPK1;MAPK3;HSPA8;KCNJ5;JUN;GABBR1;NOS3;HSPA6;HSPA2;KRT10;ESR1;KRT19;KRT18;KRT17;KRT16;GNAQ;KRT1…
Dilated cardiomyopathy (DCM)	0.0009	ITGB1;ITGB5;LAMA2;ITGB3;ITGA2B;ADCY4;ATP2A2;ADCY3;ADCY2;ADCY1;CACNA1C;ADCY8;ADCY7;SLC8A1;ADCY6;SGCD;DAG1;ITGB8;ITGAV;ITGB7;DMD;ITGB6;PRKACA;PRKACB;SGCG;TPM4;TPM3;ITGA3;CACNA2D1;ITGA1;TPM1;CACNA2D3;IGF1;CACNB3;ADCY9;CACNB4;ACTC1;ITGA10;ITGA11;ITGA8;ITGA7;ITGA6;ITGA5;ITGA9
Rap1 signaling pathway	0.001	CSF1;CTNND1;ITGA2B;CALML4;FGF2;CRKL;IGF1R;FGF7;FGF8;AKT2;AKT3;AKT1;PLCE1;PDGFRB;MAGI1;PDGFRA;MAP2K2;HGF;MAGI3;F2R;PRKCA;PGF;TIAM1;ADCY9;PRKD3;PARD3;PRKD2;TLN2;PRKD1;TLN1;EPHA2;LPAR1;LPAR2;EFNA5;RASGRP2;EFNA4;RRAS;PDGFD;PDGFC;PLCG1;RALGDS;MAP2K6;VASP;INSR;BRAF;IGF1;EFNA1;FGF16;EFNA2;GNAQ;ID1;FGF18;CALM3;CALM2;FGFR2;LAT;FGFR1;ITGB1;DOCK4;ITGB3;SIPA1L2;SIPA1L1;RAC2;RAC3;HRAS;RHOA;VAV2;APBB1IP;MRAS;P…
African trypanosomiasis	0.001	VCAM1;LAMA4;APOA1;PRKCA;ICAM1;IL6;IL1B;GNAQ;TLR9;F2RL1;IL12A;APOL1;PLCB1;THOP1;PLCB2;MYD88;IDO1
PI3K-Akt signaling pathway	0.0013	ATF2;CSF1;EPO;ITGA2B;TNC;PPP2R2A;FGF2;IGF1R;FGF7;CCND2;FGF8;PPP2R1B;CCND1;PPP2R1A;CREB3L1;MYC;AKT2;MYB;CREB3L2;AKT3;AKT1;IL6R;PDGFRB;MAGI1;PDGFRA;MAP2K2;HGF;F2R;FLT3LG;TSC2;PRKCA;TSC1;PGF;CCNE2;COL4A2;COL4A1;CCNE1;CDC37;DDIT4;COL4A5;TP53;EPHA2;ATF4;LPAR1;LPAR2;TGFA;FOXO3;EFNA5;EFNA4;GNG10;BCL2L11;PDGFD;PDGFC;MCL1;BDNF;INSR;IGF1;GNG12;GNG11;PTK2;COL1A1;EFNA1;FGF16;NR4A1;IL6;COL1A2;EFNA2;G6PC3;CDK6…
Hypertrophic cardiomyopathy (HCM)	0.0013	ITGB1;PRKAA1;ITGB5;LAMA2;ITGB3;ITGA2B;PRKAG2;ATP2A2;CACNA1C;PRKAG3;SLC8A1;SGCD;DAG1;ITGB8;ITGAV;ITGB7;DMD;ITGB6;SGCG;TPM4;TPM3;ITGA3;CACNA2D1;ITGA1;TPM1;CACNA2D3;IGF1;PRKAB1;CACNB3;IL6;CACNB4;ACTC1;ITGA10;ITGA11;ITGA8;ITGA7;ITGA6;ITGA5;ITGA9
Amoebiasis	0.0022	SERPINB10;LAMA5;RAB5B;CSF2;RAB5C;LAMA2;LAMA1;LAMA4;LAMA3;HSPB1;LAMC2;LAMC1;ADCY1;RELA;GNA14;C8G;CASP3;C9;IL12A;CD14;PRKACA;PRKACB;ARG2;IL1R1;LAMB2;PRKCA;SERPINB9;LAMB1;ACTN4;PTK2;SERPINB6;COL1A1;COL3A1;IL6;COL1A2;PIK3CA;COL4A2;COL4A1;IL1B;GNAQ;COL4A5;PLCB1;TLR4;PLCB2;VCL;RAB7A
Protein digestion and absorption	0.0034	KCNK5;COL17A1;COL18A1;COL15A1;COL14A1;ELN;COL11A1;COL12A1;SLC1A1;COL11A2;SLC3A2;ATP1A1;SLC8A1;SLC8A2;DPP4;SLC38A2;SLC36A1;MME;COL22A1;COL1A1;COL3A1;COL2A1;COL1A2;SLC7A8;COL4A2;COL5A1;CTRL;COL4A1;COL6A2;COL7A1;COL5A2;COL4A5;COL6A3;COL21A1
Transcriptional misregulation in cancer	0.007	CDKN1A;CCNT2;CSF2;CCNT1;JMJD1C;PLAT;BMI1;AFF1;HOXA11;IGF1R;HOXA10;ELK4;LYL1;HOXA9;CCND2;SIX4;MYC;NFKBIZ;ITGB7;POLK;MEF2C;IGFBP3;LMO2;MITF;ETV1;ETV4;RUNX2;DUSP6;ETV5;SUPT3H;RUNX1;ETV6;TGFBR2;CCNA1;NCOR1;SPINT1;PAX8;DDIT3;PPARG;NUPR1;TP53;MET;BIRC3;HDAC2;HPGD;BCL2A1;MAX;CEBPE;PRCC;DOT1L;MLLT1;MLLT3;FOXO1;RELA;RXRB;RXRA;TSPAN7;HIST1H3H;CD14;GRIA3;HIST1H3E;ARNT2;CDKN2C;GADD45B;JUP;H3F3B;GADD45A;FUS;P…
DNA replication	0.0071	RFC5;PRIM2;FEN1;RNASEH2B;RNASEH2A;PCNA;RFC4;MCM7;PRIM1;RPA2;POLE4;POLD4;POLA1;RNASEH1;POLD1;POLE3;MCM3;MCM4;MCM5;MCM6;MCM2
Cell adhesion molecules (CAMs)	0.0077	ITGB1;CNTNAP1;LRRC4;ICAM3;PTPRM;PVR;PTPRF;ICAM1;ALCAM;CDH2;MPZ;ITGB8;ITGAV;ITGB7;NEO1;HLA-C;HLA-A;HLA-E;CLDN11;CLDN4;VCAN;CLDN15;CLDN14;ITGA8;ITGA6;ITGA9;CD274;NLGN2;SELPLG;SDC4;SDC2;SDC3;NRXN2;GLG1;HLA-DMA;NCAM2;MPZL1;CD276;JAM3;NTNG1;NTNG2;CADM3;VCAM1;NLGN4X;CADM1;NEGR1;CD4;NFASC;SELL;SDC1;ESAM;SIGLEC1
Platelet activation	0.0098	ITGB1;MYLK2;ITGB3;ITGA2B;ARHGAP35;MYLK;PPP1CB;AKT2;AKT3;AKT1;PRKACA;PRKACB;PRKG1;ARHGEF12;SYK;PLA2G4B;F2R;PLA2G4A;F2;RHOA;APBB1IP;ADCY9;STIM1;PIK3CA;JMJD7-PLA2G4B;TLN2;TLN1;PLCB1;PLCB2;ROCK1;ROCK2;SRC;ITPR1;ADCY4;ITPR2;ADCY3;ADCY2;ADCY1;RASGRP2;ADCY8;ADCY7;ADCY6;GNAI1;GNAI2;PTGS1;MAPK1;FYN;MAPK3;VASP;LYN;NOS3;MAPK14;GP5;COL1A1;COL3A1;COL1A2;GNAQ;FERMT3;F2RL3
Prostate cancer	0.01	RB1;GSK3B;CDKN1A;HSP90AB1;PTEN;PLAT;IGF1R;IKBKB;CCND1;CREB3L1;AKT2;CREB3L2;AKT3;AKT1;EP300;HRAS;NKX3-1;PDGFRB;PDGFRA;HSP90AA1;MAP2K2;PDPK1;ETV5;AR;CREB1;SPINT1;CCNE2;PIK3CA;CCNE1;SOS1;TP53;SOS2;ATF4;CREB5;TCF7;TGFA;FOXO1;RELA;EGFR;NRAS;PDGFD;PDGFC;ERBB2;E2F1;MAPK1;MAPK3;TCF7L2;TCF7L1;BAD;BRAF;IGF1;MTOR;NFKBIA;MDM2;BCL2;CTNNB1;GRB2;FGFR2;FGFR1
Relaxin signaling pathway	0.0117	ATF2;ARRB1;ARRB2;EDNRB;CREB3L1;AKT2;CREB3L2;AKT3;AKT1;PRKACA;PRKACB;HRAS;MAP2K2;PRKCA;FOS;TGFBR1;TGFBR2;ACTA2;ADCY9;CREB1;COL4A2;PIK3CA;COL4A1;COL4A5;SOS1;PLCB1;SOS2;PLCB2;ATF4;CREB5;ATF6B;SHC1;SRC;ADCY4;ADCY3;ADCY2;ADCY1;ADCY8;ADCY7;RELA;EGFR;ADCY6;GNAI1;GNAI2;MAPK9;GNG10;NRAS;MAPK8;GNG7;MAPK1;MAP2K7;MAPK3;SMAD2;JUN;SMAD3;NOS3;VEGFB;VEGFC;GNG12;MAPK14;GNG11;VEGFA;COL1A1;NFKBIA;MAPK10;COL3A1;COL1…
Adherens junction	0.0126	SRC;CTNND1;TCF7;PTPRM;PTPRJ;WASL;PTPRF;EGFR;IGF1R;ERBB2;RAC2;CTNNA1;EP300;RAC3;MAPK1;FYN;MAP3K7;ACP1;WASF2;WASF3;MAPK3;SMAD2;TCF7L2;TCF7L1;YES1;SMAD3;INSR;LMO7;ACTN4;SORBS1;RHOA;TGFBR1;TGFBR2;TJP1;FER;PARD3;SNAI1;SNAI2;CTNNB1;PTPN6;MET;VCL;FGFR1
Melanoma	0.0126	RB1;CDKN1A;PTEN;FGF2;EGFR;IGF1R;FGF7;NRAS;FGF8;CCND1;AKT2;PDGFD;AKT3;PDGFC;E2F1;AKT1;MAPK1;POLK;HRAS;MAPK3;PDGFRB;PDGFRA;MAP2K2;GADD45B;BAD;GADD45A;HGF;MITF;BRAF;IGF1;GADD45G;FGF16;CDK6;PIK3CA;CDK4;FGF18;MDM2;TP53;MET;FGFR1
NF-kappa B signaling pathway	0.0142	TRADD;TNFAIP3;CXCL2;ICAM1;IKBKB;PIDD1;TRIM25;ERC1;MAP3K7;CARD10;SYK;IL1R1;DDX58;TRAF2;IRAK4;TICAM1;TIRAP;TRAF3;IL1B;TRAF6;LTA;TLR4;BIRC3;BCL2A1;LY96;XIAP;BCL10;PTGS2;RELA;RELB;IRAK1;RIPK1;PLCG1;CD14;LYN;VCAM1;GADD45B;TNFSF14;CFLAR;NFKB2;NFKBIA;CXCL12;BCL2;TAB3;ATM;TAB2;LTBR;LAT;MYD88;BCL2L1
AGE-RAGE signaling pathway in diabetic complications	0.0151	SERPINE1;ICAM1;THBD;CCND1;AKT2;CASP3;AKT3;PIM1;AKT1;PLCE1;JAK2;HRAS;PRKCE;PRKCD;PRKCA;F3;TGFBR1;TGFBR2;COL4A2;PIK3CA;COL4A1;IL1B;COL4A5;PLCB1;PLCB2;AGER;FOXO1;RELA;MAPK9;NRAS;MAPK8;MAPK1;PLCG1;MAPK3;SMAD2;STAT5B;JUN;VCAM1;SMAD3;STAT1;NOS3;VEGFB;VEGFC;NFATC1;MAPK14;VEGFA;COL1A1;MAPK10;IL6;COL3A1;COL1A2;CDK4;BCL2;PLCD3;PLCD1
Inflammatory mediator regulation of TRP channels	0.0151	CALML4;IL1RAP;HTR2A;PPP1CB;BDKRB2;BDKRB1;PRKACA;PRKACB;PRKCH;IL1R1;PRKCE;PLA2G4B;PRKCD;PLA2G4A;PRKCA;ADCY9;PIK3CA;IL1B;JMJD7-PLA2G4B;PLCB1;PLCB2;CAMK2D;SRC;PTGER2;ITPR1;ADCY4;ITPR2;ADCY3;ALOX12;ADCY2;ADCY1;ADCY8;ADCY7;ADCY6;MAPK9;MAPK8;PLCG1;MAP2K6;TRPA1;TRPV2;TRPV3;TRPV1;IGF1;MAPK14;MAPK10;GNAQ;F2RL1;CALM3;CALM2
Valine leucine and isoleucine degradation	0.0172	ACAA2;HIBADH;ABAT;HSD17B10;MCEE;AUH;ALDH1B1;OXCT1;DBT;HADH;HIBCH;MCCC2;HMGCS1;BCKDHB;MCCC1;ACADSB;ACSF3;HADHB;ALDH3A2;ALDH6A1;PCCA;IVD;EHHADH;PCCB;BCAT1;BCAT2
Ribosome biogenesis in eukaryotes	0.0172	POP7;NXT1;POP1;NVL;POP4;WDR3;FCF1;WDR43;FBL;XPO1;NOB1;RIOK2;RIOK1;UTP14A;RPP38;UTP15;WDR36;REXO1;IMP3;WDR75;IMP4;REXO2;GNL2;GTPBP4;RPP25L;GNL3;LSG1;XRN1;DKC1;SBDS;NHP2;RPP25;HEATR1;NMD3;SPATA5;NOL6;RRP7A;NXF1;EMG1;TCOF1;GAR1;MDN1;NOP56;NOP58;UTP6;RPP40;RCL1;TBL3;EIF6;MPHOSPH10;NOP10;RAN
Gap junction	0.0187	SRC;ADCY4;ITPR1;LPAR1;ITPR2;ADCY3;ADCY2;HTR2A;ADCY1;ADCY8;ADCY7;EGFR;ADCY6;GNAI1;GNAI2;TUBA1C;TUBA1B;NRAS;TUBA1A;TUBB3;PDGFD;PDGFC;MAPK1;PRKACA;HRAS;PRKACB;PRKG1;MAP2K5;MAPK3;PDGFRB;MAP3K2;PDGFRA;MAP2K2;TUBB;CSNK1D;PRKCA;TUBB4B;TUBA4A;TJP1;TUBB2B;TUBB2A;ADCY9;GNAQ;GRB2;SOS1;PLCB1;SOS2;PLCB2
Wnt signaling pathway	0.019	INVS;GSK3B;CHD8;PPP3CA;PPP3CB;FRAT2;CCND2;CCND1;MYC;RAC2;RSPO2;EP300;RSPO3;RAC3;SOST;BTRC;PRKACA;MAP3K7;PRKACB;APC2;RNF43;WNT5B;FBXW11;CTNNBIP1;PRKCA;CACYBP;CSNK1E;RHOA;SFRP2;TBL1XR1;DAAM2;ROR1;ROR2;PLCB1;TP53;PLCB2;PPARD;CAMK2D;CTBP2;CTBP1;ROCK2;TCF7;LRP5;PRICKLE2;PRICKLE3;LRP6;MAPK9;PORCN;PPP3R1;MAPK8;DVL1;GPC4;TBL1X;TCF7L2;JUN;TCF7L1;SMAD3;FZD2;FZD5;FZD4;RYK;FZD8;NFATC1;NFATC4;FOSL1;MAPK10;BAM…
GnRH signaling pathway	0.0199	CALML4;PRKACA;HRAS;PRKACB;MAP3K4;MAP2K2;PLA2G4B;PRKCD;PLA2G4A;PRKCA;MMP14;ADCY9;JMJD7-PLA2G4B;SOS1;PLCB1;SOS2;PLCB2;HBEGF;ATF4;CAMK2D;SRC;ADCY4;ITPR1;ITPR2;ADCY3;ADCY2;ADCY1;CACNA1C;PLD1;ADCY8;ADCY7;EGFR;ADCY6;PLD2;MAPK9;NRAS;MAPK8;MAPK1;MAP2K7;MAPK3;MAP2K6;MAP3K2;MAP3K3;JUN;MAPK14;MAPK10;GNAQ;GNRH1;CALM3;GRB2;CALM2
Thyroid cancer	0.0235	CDKN1A;TCF7;RXRB;NRAS;RXRA;CCND1;TFG;MYC;MAPK1;POLK;HRAS;MAPK3;TCF7L2;TCF7L1;MAP2K2;GADD45B;TPM3;GADD45A;BRAF;GADD45G;PAX8;CCDC6;CTNNB1;PPARG;TP53
Choline metabolism in cancer	0.0238	DGKG;SLC44A4;SLC44A1;SLC44A2;DGKA;WASL;AKT2;AKT3;RAC2;AKT1;RAC3;HRAS;PDGFRB;PDGFRA;MAP2K2;PCYT1A;PDPK1;PLA2G4B;TSC2;PLA2G4A;TSC1;PRKCA;FOS;GPCPD1;PIK3CA;JMJD7-PLA2G4B;SOS1;SOS2;DGKI;DGKH;SLC22A4;SLC22A1;PLD1;HIF1A;EGFR;PLD2;MAPK9;NRAS;MAPK8;PDGFD;PDGFC;PIP5K1A;MAPK1;PLCG1;PIP5K1C;RALGDS;WASF2;WASF3;MAPK3;JUN;CHKB;MTOR;MAPK10;GRB2;CHPT1
Base excision repair	0.024	FEN1;PCNA;PARP4;MPG;PARP2;OGG1;HMGB1;UNG;POLB;SMUG1;POLE4;POLD4;POLD1;TDG;APEX1;POLE3;POLL
TGF-beta signaling pathway	0.0244	BMPR2;AMHR2;ROCK1;ACVR1B;LTBP1;PPP2CA;PPP2R1B;PPP2R1A;MYC;EP300;MAPK1;AMH;NEO1;LEFTY2;MAPK3;ACVR1;TGIF1;SMAD2;CDKN2B;TGIF2;SMAD3;SMURF2;FST;SMAD9;INHBB;RGMB;SMAD6;ACVR2B;RHOA;TGFBR1;BMP6;TGFBR2;BMP2;ZFYVE16;BAMBI;ID1;ID4;MINOS1-NBL1;ID3;FMOD;NBL1;BMPR1A
Breast cancer	0.0263	RB1;GSK3B;CDKN1A;PTEN;FGF2;IGF1R;FGF7;FRAT2;FGF8;CCND1;MYC;AKT2;AKT3;HEY2;AKT1;POLK;HRAS;NCOA1;APC2;MAP2K2;WNT5B;NCOA3;FOS;PIK3CA;KIT;PGR;SOS1;TP53;SOS2;NOTCH2;NOTCH3;SHC1;TCF7;LRP5;EGFR;LRP6;DLL3;NRAS;DVL1;ERBB2;E2F1;MAPK1;MAPK3;TCF7L2;JUN;TCF7L1;FZD2;FZD5;GADD45B;FZD4;GADD45A;FZD8;BRAF;IGF1;ESR1;MTOR;GADD45G;NFKB2;FGF16;CDK6;CDK4;FGF18;CTNNB1;GRB2;FGFR1
Amphetamine addiction	0.0267	GRIA1;ATF2;CAMK2D;MAOB;ATF6B;CALML4;CACNA1C;SLC6A3;PPP1CB;PPP3CA;PPP3CB;PPP3R1;CREB3L1;CREB3L2;PRKACA;PRKACB;GRIA3;JUN;PRKCA;FOS;GRIN2C;SIRT1;ARC;CREB1;GRIN3A;FOSB;CALM3;CALM2;CREB5;ATF4
Fc epsilon RI signaling pathway	0.0267	CSF2;MAPK9;NRAS;MAPK8;AKT2;AKT3;RAC2;AKT1;RAC3;MAPK1;FYN;PLCG1;MAP2K7;HRAS;MAPK3;MAP2K6;VAV3;LYN;MAP2K2;SYK;PDPK1;PLA2G4B;IL13;PLA2G4A;PRKCA;GAB2;MAPK14;VAV2;MAPK10;PIK3CA;JMJD7-PLA2G4B;GRB2;SOS1;SOS2;LAT
Long-term depression	0.0306	GRIA1;ITPR1;ITPR2;GNAI1;IGF1R;GNAI2;PPP2CA;NRAS;PPP2R1B;PPP2R1A;GNA12;MAPK1;HRAS;PRKG1;GRIA3;MAPK3;LYN;MAP2K2;PLA2G4B;PLA2G4A;PRKCA;BRAF;IGF1;JMJD7-PLA2G4B;GNAQ;PLCB1;PLCB2
Ras signaling pathway	0.0313	CSF1;CALML4;FGF2;ETS1;ETS2;IGF1R;RASSF1;FGF7;SYNGAP1;FGF8;AKT2;AKT3;AKT1;PLCE1;PRKACA;PRKACB;PDGFRB;PDGFRA;RALBP1;MAP2K2;HGF;FLT3LG;PRKCA;PGF;TIAM1;PLA2G16;RIN1;EPHA2;RAB5B;RAB5C;SHC1;TGFA;RASAL2;FOXO4;EFNA5;RASGRP2;PLD1;EFNA4;PLD2;GNG10;RRAS;PDGFD;PDGFC;ABL1;ABL2;PLCG1;RALGDS;BRAP;BDNF;INSR;IGF1;GNG12;GNG11;EFNA1;FGF16;EFNA2;GNB2;FGF18;GNB1;GNB4;NF1;GNB3;CALM3;GRB2;GNB5;RGL1;CALM2;RGL2;FGFR2;LAT…
Cortisol synthesis and secretion	0.0331	ATF2;ATF6B;ADCY4;ITPR1;ITPR2;ADCY3;ADCY2;ADCY1;CACNA1C;ADCY8;ADCY7;ADCY6;CYP17A1;CREB3L1;CREB3L2;PRKACA;PDE8A;PRKACB;LDLR;PBX1;NR4A1;ADCY9;CREB1;NCEH1;GNAQ;PLCB1;PLCB2;KCNK2;CREB5;ATF4
Glioma	0.0375	RB1;CDKN1A;CAMK2D;SHC1;PTEN;TGFA;CALML4;EGFR;IGF1R;NRAS;CCND1;AKT2;AKT3;E2F1;AKT1;MAPK1;POLK;PLCG1;HRAS;MAPK3;PDGFRB;PDGFRA;CAMK1D;MAP2K2;GADD45B;GADD45A;PRKCA;BRAF;IGF1;MTOR;GADD45G;CDK6;PIK3CA;CDK4;MDM2;CALM3;GRB2;CAMK1;SOS1;SOS2;TP53;CALM2
Pancreatic cancer	0.0375	RB1;CDKN1A;TGFA;PLD1;RELA;EGFR;IKBKB;MAPK9;MAPK8;CCND1;AKT2;AKT3;ERBB2;RAC2;E2F1;AKT1;RAC3;MAPK1;POLK;RALGDS;JAK1;MAPK3;SMAD2;RALBP1;SMAD3;GADD45B;BAD;STAT1;GADD45A;BRAF;TGFBR1;MTOR;TGFBR2;VEGFA;GADD45G;MAPK10;CDK6;RAD51;PIK3CA;CDK4;TP53;ARHGEF6;BCL2L1
Glucagon signaling pathway	0.0378	ATF2;PYGB;PRKAG2;PYGM;CALML4;PRKAG3;PPP3CA;PPP3CB;CREB3L1;AKT2;CREB3L2;AKT3;AKT1;EP300;PRKACA;PRKACB;PRMT1;PGAM1;PGAM2;PHKA1;CPT1C;PRKAB1;PHKA2;CPT1B;SIRT1;CREB1;PKM;SIK1;SIK2;PPARA;PLCB1;PLCB2;ATF4;CREB5;PRKAA1;CAMK2D;ITPR1;ITPR2;ADCY2;ACACB;FOXO1;ACACA;LDHB;PPP3R1;PPP4C;PHKG2;PPARGC1A;PHKB;GCK;PFKL;G6PC3;GNAQ;CALM3;CALM2;LDHAL6B
Acute myeloid leukemia	0.0382	CSF2;BCL2A1;CEBPE;TCF7;RELA;IKBKB;NRAS;CCND1;MYC;AKT2;AKT3;PIM1;AKT1;MAPK1;PIM2;CD14;HRAS;MAPK3;STAT5B;TCF7L2;TCF7L1;MAP2K2;JUP;BAD;BRAF;DUSP6;MTOR;RUNX1;PER2;CCNA1;PIK3CA;KIT;GRB2;SOS1;SOS2;PPARD
beta-Alanine metabolism	0.0384	AOC3;ALDH3A2;ALDH6A1;AOC2;ALDH1B1;SMOX;ALDH3B1;EHHADH;DPYD;ABAT;HIBCH;SRM
Mucin type O-glycan biosynthesis	0.0384	GALNT7;GALNT11;GALNT5;GALNT16;GALNT15;GALNT2;GALNT18;GALNT1;GCNT1;C1GALT1;GALNT10;GCNT3;ST3GAL2
cGMP-PKG signaling pathway	0.0395	ATF2;MYLK2;ATP2A2;ATP2A1;CALML4;SLC8A1;MYLK;SLC8A2;PPP1CB;PPP3CA;RGS2;PPP3CB;EDNRB;CREB3L1;AKT2;CREB3L2;AKT3;BDKRB2;AKT1;PRKG1;GTF2I;MEF2A;MEF2C;MAP2K2;PRKCE;ADRA2C;RHOA;ADCY9;CREB1;KCNMA1;PPIF;VDAC3;PDE5A;SLC25A5;PLCB1;MYL9;SLC25A4;PLCB2;ATF4;CREB5;ROCK1;ATF6B;ROCK2;SRF;ITPR1;ADCY4;ITPR2;ADCY3;ADCY2;CACNA1C;ADCY1;ATP1A1;ADCY8;ADCY7;ADCY6;GNAI1;GNAI2;PPP3R1;GNA12;MAPK1;MAPK3;VASP;KCNJ8;BAD;NOS3;I…
Long-term potentiation	0.0438	GRIA1;CAMK2D;ITPR1;ITPR2;CALML4;ADCY1;CACNA1C;ADCY8;PPP1CB;PPP3CA;RPS6KA3;PPP3CB;NRAS;PPP3R1;RPS6KA2;RPS6KA1;EP300;MAPK1;PRKACA;HRAS;PRKACB;MAPK3;MAP2K2;PRKCA;BRAF;GRIN2C;GNAQ;CALM3;PLCB1;PLCB2;CALM2;ATF4
Ovarian steroidogenesis	0.044	PLA2G4B;INSR;ADCY4;AKR1C3;PLA2G4A;ADCY3;ADCY2;ADCY1;IGF1;ADCY8;PTGS2;ADCY7;ADCY6;BMP6;IGF1R;CYP17A1;ADCY9;JMJD7-PLA2G4B;HSD17B1;CYP1A1;CYP1B1;PRKACA;PRKACB;LDLR
Apoptosis	0.0445	TRADD;CTSV;BBC3;IKBKB;PIDD1;TUBA1C;CTSO;TUBA1B;CASP8;TUBA1A;AKT2;CASP3;AKT3;CAPN2;AKT1;CAPN1;CTSD;HRAS;SPTAN1;CTSC;MAP3K5;DAXX;DFFA;ENDOG;MAP2K2;PARP4;PARP2;PDPK1;TRAF2;FOS;TUBA4A;ERN1;PIK3CA;DDIT3;BIRC5;BIRC6;BIRC7;TP53;ATF4;BIRC3;BCL2A1;ITPR1;HTRA2;ITPR2;XIAP;RELA;MAPK9;NRAS;MAPK8;BCL2L11;PMAIP1;MAPK1;RIPK1;FADD;MCL1;MAPK3;JUN;GADD45B;GADD45A;BAD;EIF2AK3;DAB2IP;TNFRSF10B;TNFRSF10A;CFLAR;PTPN13;…
Phospholipase D signaling pathway	0.045	DGKG;ARF1;DGKA;GRM2;AKT2;AKT3;AKT1;HRAS;PDGFRB;PDGFRA;MAP2K2;SYK;PLA2G4B;SPHK1;F2R;GAB1;TSC2;PLA2G4A;RRAS2;TSC1;PRKCA;GAB2;F2;RHOA;DNM1;DNM2;DNM3;ADCY9;MRAS;PIK3CA;JMJD7-PLA2G4B;KIT;SOS1;PLCB1;SOS2;PLCB2;DGKI;DGKH;PTGFR;SHC1;LPAR1;ADCY4;LPAR2;ADCY3;ADCY2;ADCY1;PLD1;ADCY8;AGPAT1;ADCY7;EGFR;ADCY6;AGPAT3;PLD2;AGPAT4;NRAS;RRAS;PDGFD;PDGFC;GNA12;PIP5K1A;MAPK1;FYN;PLCG1;PIP5K1C;RALGDS;CYTH1;MAPK3;INSR;…
Sphingolipid signaling pathway	0.0452	TRADD;PTEN;PPP2R2A;SPTLC1;PPP2R1B;PPP2R1A;SPTLC3;AKT2;SMPD1;AKT3;BDKRB2;RAC2;AKT1;RAC3;CTSD;HRAS;MAP3K5;CERS4;ABCC1;MAP2K2;CERS6;PDPK1;PRKCE;SPHK1;PRKCA;TRAF2;GAB2;RHOA;PIK3CA;PLCB1;TP53;PLCB2;CERS1;NSMAF;ASAH1;ROCK1;ROCK2;SGMS2;PLD1;RELA;GNAI1;PLD2;GNAI2;PPP2CA;MAPK9;NRAS;MAPK8;PPP2R3C;GNA12;S1PR1;MAPK1;S1PR3;FYN;MAPK3;NOS3;PPP2R3A;MAPK14;SGPP1;ACER2;MAPK10;PPP2R2B;GNAQ;BCL2;DEGS1
Oxytocin signaling pathway	0.0455	MYLK2;CDKN1A;PRKAG2;CALML4;PRKAG3;MYLK;PPP1CB;PPP3CA;RGS2;PPP3CB;EEF2K;CCND1;PRKACA;PRKACB;HRAS;MEF2C;MAP2K2;CAMK1D;CACNA2D1;PLA2G4B;CACNA2D3;PLA2G4A;PRKCA;FOS;PRKAB1;RHOA;CACNB3;ADCY9;CACNB4;JMJD7-PLA2G4B;PPP1R12B;PLCB1;MYL9;PLCB2;PRKAA1;CAMK2D;ROCK1;ROCK2;SRC;ITPR1;ADCY4;ITPR2;ADCY3;ADCY2;CACNA1C;ADCY1;ADCY8;PTGS2;ADCY7;EGFR;ADCY6;GNAI1;GNAI2;PPP3R1;NRAS;MAPK1;MAP2K5;MAPK3;KCNJ5;JUN;KCNJ12;NOS3…
p53 signaling pathway	0.0461	STEAP3;CDKN1A;CD82;EI24;SERPINE1;PTEN;PPM1D;BBC3;PIDD1;CCNB1;CASP8;CCND2;CCND1;SESN3;ZMAT3;CASP3;SESN1;PERP;CHEK1;SESN2;PMAIP1;SFN;RRM2;GADD45B;SIVA1;GADD45A;IGFBP3;SHISA5;TSC2;TNFRSF10B;IGF1;GADD45G;CDK6;TP53I3;RRM2B;CCNE2;CCNE1;CDK4;CCNG1;BCL2;MDM2;CYCS;ATM;MDM4;TP53;BCL2L1
Glycosphingolipid biosynthesis	0.0471	B4GALT1;ST8SIA1;B3GALT4;B3GALT5;FUT7;GLB1;B3GNT4;ST3GAL4;ST3GAL5;ST8SIA5;B3GNT2;B4GALNT1;A4GALT;GLA;ST3GAL2;ST3GAL3;ST6GALNAC6
TNF signaling pathway	0.0479	ATF2;CSF2;CSF1;TRADD;TNFAIP3;CXCL3;CXCL2;ICAM1;IKBKB;CASP8;CREB3L1;AKT2;CASP3;CREB3L2;AKT3;AKT1;MAP3K7;MAP3K5;RIPK3;IL15;TRAF2;FOS;MMP14;CREB1;PIK3CA;TRAF3;IL1B;IRF1;LTA;PGAM5;ATF4;CREB5;BIRC3;ATF6B;PTGS2;RELA;MAPK9;MAPK8;MAPK1;RIPK1;FADD;MAP2K7;MAP2K6;MAPK3;JUN;VCAM1;MLKL;LIF;DAB2IP;VEGFC;CFLAR;MAPK14;NFKBIA;MAPK10;IL6;ITCH;TAB3;TAB2
Fluid shear stress and atherosclerosis	0.048	BMPR2;HSP90AB1;NCF1;ITGB3;ITGA2B;KEAP1;PLAT;CALML4;ICAM1;IKBKB;THBD;AKT2;AKT3;SUMO2;RAC2;AKT1;RAC3;ITGAV;MAP3K7;MAP3K5;ACVR1;MEF2A;MEF2C;HSP90AA1;GSTO2;IL1R1;DUSP1;GSTO1;FOS;RHOA;PIK3CA;IL1B;ARHGEF2;TP53;PRKAA1;SDC4;SRC;SDC2;MGST3;MGST1;TXN;RELA;MAPK9;MAPK8;GPC1;HMOX1;MAP2K7;MAP2K5;MAP2K6;GSTM4;NQO1;GSTM2;JUN;VCAM1;CAV2;NOS3;CAV1;MAPK14;ACVR2B;PTK2;VEGFA;MAPK10;GSTA4;BCL2;SDC1;CTNNB1;CALM3;CALM2;…
