# Supplementary material for: The long non-coding RNA HOTAIR contributes to joint-specific gene expression in rheumatoid arthritis
Source: Nat Commun. 2023 Dec 9;14:8172. doi: 10.1038/s41467-023-44053-w (PMC10710443; doi:10.1038/s41467-023-44053-w)
Supplement: Supplementary file 7 — Source Data file [file 41467_2023_44053_MOESM7_ESM.xlsx]

## Sheet: Figure 1
Figure 1a	Hand	Knee		Figure 1b	Number of Vessels	Hand	Knee		Figure 1c	Pathotype	Hand	Knee
	6	1			<5	20	21			fibroid	19	41
	7	8			5-10	26	42			myeloid	19	22
	5	5			>10	54	37			lymphoid	61	37
	5	9
	8	2
	6	5
	8	5
	8	6
	4	1		Figure 1d,e	E-MTAB-11791
	6	6
	5	1
	5	7		Figure 1f	Supplementary Table S2, S3
	9	6
	8	2
	4	6
	5	7
	4	6
	5	4
	7	3
	5	3
	6	2
	2	3
	6	5
	5	1
	2	4
	8	4
	5
	4
	2
	4
	5
	3
	4
	6
	4
	3

## Sheet: Figure 1g
Figure 1g
	Genes changed	HOTAIR GapmeR	HOTTIP GapmeR	HOXD10 GapmeR	HOXD11 GapmeR	HOXD13 GapmeR
		A1BG-AS1	AASDHPPT	AACS	ABCA7	AADAT
		A2M	AATF	AAED1	ABCA8	AAED1
		A2M-AS1	AATK	AAMP	ABCC1	AAGAB
		A4GALT	ABCA11P	AARS2	ABHD12	AAMDC
		AAK1	ABCA13	AASDHPPT	ABHD3	AAR2
		AAMDC	ABCA4	AATF	AC006254.1	AARS2
		AAMP	ABCA5	AATK	AC007240.1	ABAT
		AAR2	ABCB5	ABCA2	AC013394.1	ABCA1
		AARD	ABCB7	ABCA3	AC016397.2	ABCA10
		AARS	ABCC12	ABCA8	AC022532.1	ABCA12
		AARS2	ABCC3	ABCB10	AC025594.2	ABCA2
		AARSD1	ABCC4	ABCB6	AC068860.1	ABCA5
		AASDHPPT	ABCD3	ABCB7	AC098850.4	ABCA8
		AASS	ABCD4	ABCC4	AC099489.1	ABCB10
		AATF	ABCE1	ABCC5	AC131212.3	ABCB4
		AATK	ABHD10	ABCC9	ACAN	ABCB6
		ABAT	ABHD15	ABCD1	ACER3	ABCB9
		ABCA11P	ABHD2	ABCF1	ACOT13	ABCC1
		ABCA2	ABHD6	ABCF2	ACOT4	ABCC10
		ABCA3	ABI1	ABCF3	ACSL3	ABCC3
		ABCA4	ABL2	ABHD10	ACTA1	ABCC4
		ABCA5	ABT1	ABHD12	ADAM8	ABCC5
		ABCA6	ABTB1	ABHD13	ADAMTS2	ABCD1
		ABCA8	AC000120.7	ABHD14A	ADCK2	ABCD3
		ABCB7	AC002059.10	ABHD17A	ADCY9	ABCD4
		ABCC1	AC002480.2	ABHD17C	ADD1	ABCE1
		ABCC4	AC003051.1	ABHD2	ADM5	ABCF1
		ABCC6	AC003092.1	ABHD5	ADORA2A	ABCF2
		ABCD1	AC004257.3	ABHD6	ADPRHL1	ABCF3
		ABCD3	AC004447.2	ABHD8	AGAP1	ABCG1
		ABCD4	AC004449.6	ABI2	AGBL2	ABHD10
		ABCF1	AC004463.6	ABI3BP	AGER	ABHD12
		ABCF2	AC004471.10	ABL1	AHNAK2	ABHD14A
		ABCF3	AC004603.4	ABL2	AHRR	ABHD14B
		ABCG1	AC004840.8	ABLIM1	AK4	ABHD15
		ABCG4	AC004893.10	ABLIM3	AKAP12	ABHD16A
		ABHD10	AC004893.11	AC004754.1	AKR1C1	ABHD17C
		ABHD11	AC004951.6	AC005154.6	AKR1C2	ABHD2
		ABHD12	AC004980.7	AC006030.1	AKR1C3	ABHD3
		ABHD17C	AC004988.1	AC006486.1	AKT3	ABHD4
		ABHD2	AC005306.3	AC006538.2	AL023806.3	ABI1
		ABHD4	AC005329.7	AC007192.1	AL031777.3	ABI3BP
		ABHD5	AC005363.9	AC007240.1	AL662795.2	ABLIM3
		ABI1	AC005392.13	AC008403.1	ALDH1A3	ABR
		ABI2	AC005532.5	AC008537.1	ALDH8A1	ABRACL
		ABI3BP	AC005606.1	AC008695.1	ALPK3	ABT1
		ABL1	AC005618.1	AC008763.3	AMH	ABTB2
		ABL2	AC005682.5	AC008878.3	AMHR2	AC002310.5
		ABLIM1	AC005943.5	AC010487.3	AMIGO3	AC002350.2
		ABR	AC006011.4	AC010522.1	AMN	AC002985.1
		ABRACL	AC006262.6	AC010533.1	AMPD2	AC004832.3
		ABT1	AC006372.1	AC011499.1	ANKIB1	AC004922.1
		ABTB1	AC006372.4	AC011511.1	ANKRD1	AC004997.1
		ABTB2	AC006482.1	AC012184.2	ANKRD11	AC005020.2
		AC000068.5	AC006538.1	AC012651.1	ANKRD13A	AC005154.6
		AC002066.1	AC007040.11	AC018512.1	ANKRD17	AC005324.3
		AC002310.12	AC007041.2	AC018630.6	ANLN	AC005324.4
		AC002456.2	AC007256.5	AC020915.2	ANP32E	AC005538.2
		AC002467.7	AC007362.1	AC022400.6	ANTXR2	AC005593.1
		AC003006.7	AC007879.7	AC022826.2	AOC2	AC005832.4
		AC004019.13	AC007880.1	AC025283.2	AOC3	AC005833.2
		AC004449.6	AC008063.3	AC025594.2	AP000892.3	AC006077.2
		AC004471.10	AC008264.4	AC026464.1	AP5Z1	AC006978.2
		AC004754.3	AC008738.1	AC026464.3	APC2	AC008073.3
		AC004824.1	AC008865.1	AC026464.4	AQP1	AC008537.1
		AC005014.5	AC009229.6	AC026786.1	ARHGAP11A	AC008695.1
		AC005062.2	AC009237.8	AC026954.2	ARHGAP18	AC008750.8
		AC005082.12	AC009404.2	AC034102.2	ARHGAP27	AC008763.3
		AC005154.6	AC009469.1	AC036214.3	ARHGEF17	AC008764.1
		AC005306.3	AC009948.5	AC037459.1	ARHGEF2	AC009078.3
		AC005329.7	AC010492.2	AC058822.1	ARHGEF28	AC009133.6
		AC005363.9	AC010536.1	AC068547.1	ARIH1	AC009163.4
		AC005538.3	AC010547.9	AC068631.2	ARL6IP1	AC009229.4
		AC005682.5	AC010642.1	AC068946.1	ARMT1	AC009303.4
		AC006011.4	AC010646.3	AC069503.2	ARNTL2	AC009949.1
		AC006372.4	AC010761.6	AC073508.2	ARRB1	AC010132.3
		AC006486.9	AC010900.2	AC087289.3	ARSJ	AC010422.6
		AC006538.1	AC010982.1	AC087632.1	ASAP2	AC010487.3
		AC007036.5	AC011043.1	AC087741.3	ASAP3	AC010533.1
		AC007041.2	AC011294.3	AC091959.3	ASF1B	AC010542.3
		AC007246.3	AC011385.1	AC092143.1	ASIC4	AC010547.4
		AC009133.24	AC012313.1	AC092647.5	ASPM	AC011447.7
		AC009336.19	AC012360.4	AC093155.3	ATAD2	AC011499.1
		AC009404.2	AC015849.2	AC093525.1	ATF3	AC012184.2
		AC009487.5	AC015971.2	AC093525.2	ATG2B	AC012513.3
		AC010547.9	AC016629.3	AC093535.2	ATP10A	AC012651.1
		AC010642.1	AC016738.4	AC097637.1	ATP2A1	AC015802.6
		AC011239.2	AC016831.3	AC098650.1	ATP6V0E2	AC015813.2
		AC011242.6	AC016831.5	AC104581.4	ATPAF1	AC018512.1
		AC011530.4	AC016831.6	AC104662.2	AUNIP	AC018523.2
		AC012066.1	AC017104.4	AC104836.1	AURKA	AC018630.6
		AC012360.4	AC017104.6	AC106886.5	AURKB	AC020915.2
		AC012531.25	AC017116.11	AC110275.1	AVIL	AC020915.6
		AC013268.3	AC018442.1	AC114490.2	AXDND1	AC022384.1
		AC015849.2	AC019117.1	AC116366.3	AZIN1	AC022400.8
		AC015971.2	AC023669.2	AC117503.4	B3GALT4	AC023055.1
		AC016700.5	AC024132.1	AC119674.2	B4GALT1	AC023509.3
		AC016757.3	AC025335.1	AC134772.2	BAAT	AC023632.6
		AC016831.6	AC026471.6	AC138969.1	BAHCC1	AC026464.1
		AC017104.3	AC026703.1	AC140504.1	BCAS3	AC026464.3
		AC017104.4	AC026904.1	AC244197.3	BCL2	AC026954.2
		AC020606.1	AC027307.3	ACAA1	BHLHE40	AC027796.3
		AC021205.1	AC027601.1	ACACA	BIRC5	AC034102.2
		AC024560.2	AC034102.1	ACAD11	BNIP3L	AC040162.1
		AC025335.1	AC046143.6	ACADM	BRCA1	AC048338.1
		AC026471.6	AC062029.1	ACAP2	BRCA2	AC055811.2
		AC034198.1	AC064850.4	ACAP3	BRD2	AC058822.1
		AC037459.4	AC068039.4	ACBD3	BTBD16	AC067968.1
		AC046143.3	AC068134.10	ACBD6	BTN3A1	AC068896.1
		AC062017.1	AC068522.4	ACER3	BTN3A2	AC069368.1
		AC064875.2	AC073052.1	ACIN1	BUB1	AC069544.2
		AC066694.1	AC074117.10	ACKR4	BUB1B	AC073508.2
		AC068831.10	AC074389.6	ACO1	BVES	AC073896.1
		AC069368.3	AC074389.9	ACOT1	C10orf62	AC079594.2
		AC074117.10	AC078842.3	ACOT13	C10orf76	AC087289.3
		AC074286.1	AC078852.1	ACOT2	C17orf58	AC087741.3
		AC079779.4	AC078852.2	ACOT7	C19orf38	AC091152.4
		AC079922.3	AC079210.1	ACOX1	C1orf198	AC092073.1
		AC084082.3	AC079305.10	ACOX2	C20orf204	AC092143.1
		AC084219.4	AC079354.2	ACP2	C2orf82	AC092647.5
		AC090286.2	AC079779.4	ACSF3	C3orf35	AC093155.3
		AC090587.4	AC084082.3	ACSL1	C3orf62	AC093423.3
		AC090616.2	AC084219.4	ACSL3	C8G	AC093899.2
		AC090945.1	AC090286.4	ACSL4	CACNA1C	AC097637.1
		AC092117.2	AC092143.1	ACSS3	CACNA2D1	AC098484.3
		AC093107.7	AC093323.3	ACTN4	CACNB4	AC098650.1
		AC093323.3	AC093510.1	ACVR1	CADM1	AC099518.3
		AC093484.4	AC093627.9	ACVR2A	CAMK1D	AC099850.2
		AC093627.9	AC093734.1	ACYP2	CAMK2D	AC104447.1
		AC093673.5	AC096574.4	AD000671.1	CARMIL2	AC104452.1
		AC093702.1	AC097381.1	ADAL	CASK	AC104532.1
		AC093838.4	AC099332.1	ADAM10	CCDC116	AC104581.4
		AC096772.6	AC099522.2	ADAM12	CCDC154	AC106886.5
		AC098587.1	AC104135.3	ADAM19	CCDC17	AC115284.2
		AC098614.2	AC104532.4	ADAM9	CCDC57	AC119674.2
		AC099850.1	AC104698.1	ADAMTS12	CCDC62	AC126474.2
		AC104534.3	AC104777.1	ADAMTS3	CCDC68	AC127496.7
		AC105053.3	AC104777.2	ADAMTS4	CCDC91	AC131160.1
		AC105339.3	AC104777.4	ADAMTS5	CCNA2	AC134772.2
		AC108463.2	AC105760.3	ADAMTS6	CCNB1	AC137834.1
		AC112229.1	AC109826.1	ADAMTSL1	CCNB2	AC138894.1
		AC113949.1	AC112229.1	ADAMTSL3	CCNE2	AC140504.1
		AC133528.2	AC132217.4	ADAMTSL4	CCNF	AC145676.1
		AC135048.13	AC133528.2	ADARB1	CD164	AC239799.1
		AC137932.4	AC135048.13	ADAT3	CD226	ACAA2
		AC138430.4	AC135178.1	ADCK1	CD248	ACACA
		AC138969.4	AC138517.4	ADCY2	CDC20	ACACB
		AC139100.4	AC139099.3	ADCY3	CDC25A	ACAD8
		AC142472.6	AC139100.2	ADCY6	CDC42BPG	ACAD9
		AC144831.3	AC139149.1	ADCY7	CDC42EP1	ACADL
		AC145212.2	AC142528.1	ADCY8	CDC42SE2	ACADSB
		AC217773.1	AC144450.1	ADD3	CDC45	ACADVL
		AC226119.5	AC144450.2	ADGRA2	CDC6	ACAN
		AC253572.1	AC144831.1	ADGRA3	CDCA2	ACAP2
		ACAA2	ACAA2	ADGRE5	CDCA3	ACAP3
		ACACA	ACAD10	ADGRG1	CDCA5	ACBD3
		ACACB	ACADSB	ADGRL1	CDCA7L	ACBD5
		ACAD10	ACAP2	ADGRL4	CDCA8	ACBD6
		ACAD11	ACAT2	ADIRF	CDK1	ACER2
		ACAD9	ACBD5	ADK	CDK14	ACER3
		ACADSB	ACER3	ADM2	CDK2	ACIN1
		ACAN	ACLY	ADM5	CDKL2	ACO1
		ACAP2	ACO1	ADNP2	CDKL4	ACOT1
		ACAP3	ACOX1	ADPGK	CDKN1A	ACOT2
		ACBD3	ACOX3	ADPRHL2	CDKN2C	ACOX1
		ACBD4	ACRBP	ADRB2	CDRT1	ACP2
		ACBD6	ACRC	ADRM1	CDT1	ACSL1
		ACBD7	ACSF2	ADSL	CEL	ACSL3
		ACCS	ACSL6	ADTRP	CELF2	ACSS2
		ACER2	ACSS1	AEBP2	CELF6	ACSS3
		ACER3	ACSS3	AEN	CELSR3	ACTA2
		ACHE	ACTA1	AES	CEMIP	ACTL10
		ACKR3	ACTBP14	AFAP1L1	CENPC	ACTL6A
		ACO1	ACTBP7	AFDN	CENPE	ACTN1
		ACOT11	ACTG1P3	AFF2	CENPF	ACTR3
		ACOT13	ACTG1P4	AFF3	CENPK	ACTR3B
		ACOT9	ACTN3	AFF4	CENPP	ACTR5
		ACOX3	ACTR1A	AFG1L	CEP120	ACTR8
		ACP1	ACTR2	AGAP1	CEP152	ACTRT3
		ACRBP	ACTR6	AGFG1	CEP55	ACVR1
		ACRC	ACVR1B	AGFG2	CEP85	ACVR2B
		ACSF2	AD000090.2	AGK	CFP	ACVRL1
		ACSF3	ADA	AGO1	CHD2	AD000671.1
		ACSL3	ADAM10	AGO4	CHD5	ADA
		ACSL4	ADAM12	AGPAT1	CHEK1	ADAL
		ACSM5	ADAM1A	AGPAT4	CHRNA10	ADAM10
		ACSS1	ADAM20	AGPS	CHST3	ADAM12
		ACSS3	ADAM20P1	AGTPBP1	CHST5	ADAM19
		ACTA1	ADAM30	AGTR1	CIP2A	ADAM23
		ACTA2	ADAM8	AGTRAP	CITED2	ADAM9
		ACTBP14	ADAMTS10	AHCY	CKAP2	ADAMTS12
		ACTC1	ADAMTS18	AHCYL2	CKAP2L	ADAMTS17
		ACTG1P14	ADAMTS3	AHDC1	CKLF	ADAMTS2
		ACTG1P15	ADAMTSL1	AHI1	CKS2	ADAMTS3
		ACTG1P17	ADAMTSL4-AS1	AHNAK	CLASRP	ADAMTS4
		ACTG1P20	ADCY10P1	AHNAK2	CLDN11	ADAMTS7
		ACTG1P3	ADCY3	AHRR	CLDN15	ADAMTS9
		ACTG1P4	ADCY9	AHSA1	CLEC18B	ADAMTSL1
		ACTL10	ADD3	AIG1	CLGN	ADAMTSL3
		ACTL6A	ADHFE1	AIP	CLSPN	ADAR
		ACTL7B	ADIPOR2	AJUBA	CMKLR1	ADARB1
		ACTN4	ADIRF-AS1	AK3	CNTF	ADAT1
		ACTR1B	ADM5	AK5	COG5	ADAT2
		ACTR3	ADNP	AK9	COL11A2	ADAT3
		ACTR5	ADO	AKAP1	COL15A1	ADCK1
		ACTR8	ADRA2B	AKAP12	COL1A2	ADCK2
		ACVR1	ADTRP	AKAP17A	COL20A1	ADCY1
		ACVR1B	AEN	AKAP2	COL27A1	ADCY2
		ACVR2B	AF121897.4	AKAP8L	COL4A2	ADCY3
		ACVR2B-AS1	AF196972.4	AKAP9	COL5A1	ADCY4
		ACVRL1	AFAP1	AKIRIN2	COL7A1	ADCY7
		ACYP1	AFAP1-AS1	AKR1C1	COMP	ADCY8
		ACYP2	AFAP1L1	AKR1C3	COQ6	ADCY9
		ADAL	AFF2	AKT3	CPLX3	ADD1
		ADAM10	AFG3L1P	AKTIP	CPNE2	ADD3
		ADAM12	AGAP5	AL022238.4	CPNE9	ADGRA2
		ADAM17	AGAP6	AL031587.5	CPT1B	ADGRA3
		ADAM20	AGBL2	AL031777.3	CRIM1	ADGRB2
		ADAM20P1	AGER	AL049844.1	CRISPLD2	ADGRF4
		ADAM21	AGFG1	AL121753.1	CRTC1	ADGRL1
		ADAM22	AGFG2	AL121758.1	CRYBB2	ADGRL2
		ADAM23	AGK	AL132671.2	CRYBB3	ADH5
		ADAM30	AGL	AL136295.4	CSPG4	ADI1
		ADAM33	AGO4	AL139353.1	CTDSPL	ADIPOR1
		ADAM8	AGPAT3	AL157392.5	CTSB	ADK
		ADAM9	AGPAT4	AL590132.1	CWF19L2	ADM
		ADAMTS10	AGTPBP1	AL662795.2	CYB561A3	ADM2
		ADAMTS14	AHDC1	AL669918.1	CYP21A2	ADNP
		ADAMTS16	AHNAK2	ALAS1	CYP2D6	ADNP2
		ADAMTS2	AHR	ALCAM	DAP	ADO
		ADAMTS4	AHRR	ALDH18A1	DAP3	ADORA2B
		ADAMTS5	AIFM3	ALDH1A2	DAPK3	ADPRH
		ADAMTS7	AIM1	ALDH3B1	DBF4	ADPRHL1
		ADAMTS9	AJ003147.9	ALDH4A1	DBN1	ADPRHL2
		ADAMTSL1	AJUBA	ALDH5A1	DCAF4L1	ADRM1
		ADAMTSL3	AK5	ALDH6A1	DCK	AEN
		ADAP2	AKAP10	ALDOA	DCLK1	AFAP1
		ADARB1	AKAP12	ALG1	DCTN5	AFAP1L1
		ADAT1	AKAP13	ALG11	DDIAS	AFDN
		ADAT3	AKAP17A	ALG12	DDN	AFF1
		ADCY1	AKAP5	ALG14	DDR2	AFF2
		ADCY2	AKAP8L	ALG3	DDX55	AFF3
		ADCY3	AKR1C3	ALG8	DDX6	AFG3L2
		ADCY4	AKT2	ALKBH2	DEPDC1	AFMID
		ADCY6	AKT3	ALKBH4	DESI2	AFP
		ADCY7	AL021977.1	ALKBH5	DGKI	AFTPH
		ADCY8	AL022341.3	ALKBH8	DIAPH3	AGAP1
		ADCY9	AL034548.1	ALMS1	DIP2C	AGAP3
		ADD1	AL049840.1	ALPK1	DIS3L2	AGFG2
		ADD3	AL118506.1	ALS2	DLGAP5	AGGF1
		ADD3-AS1	AL137846.1	AMACR	DNAAF5	AGK
		ADGRA2	AL162407.1	AMDHD2	DNAJC9	AGMO
		ADGRA3	AL357153.1	AMIGO2	DNHD1	AGO1
		ADGRB2	AL391839.1	AMMECR1L	DOK3	AGO2
		ADGRB3	AL450307.1	AMOTL1	DONSON	AGO3
		ADGRD1	AL513327.1	AMOTL2	DPY19L1	AGPAT1
		ADGRE5	AL513477.1	AMPD2	DQX1	AGPAT3
		ADGRF4	AL590710.1	ANAPC1	DRICH1	AGPAT4
		ADGRG1	AL645728.1	ANAPC10	DSN1	AGPAT5
		ADGRL1	AL662800.1	ANAPC13	DTL	AGRN
		ADGRL2	AL672183.2	ANAPC16	DTYMK	AGTPBP1
		ADHFE1	AL773604.8	ANGPT1	DUT	AGTR1
		ADIPOR2	AL928654.1	ANGPTL2	E2F1	AGTRAP
		ADK	ALAS1	ANGPTL7	E2F2	AHCYL1
		ADM2	ALCAM	ANK1	EBP	AHCYL2
		ADM5	ALDH1L2	ANK2	ECI2	AHI1
		ADNP	ALDH7A1	ANK3	EFCAB8	AHNAK2
		ADO	ALDH8A1	ANKFY1	EFEMP2	AHRR
		ADORA2A	ALDH9A1	ANKH	EFNA2	AHSA1
		ADPGK	ALDOC	ANKIB1	EFNA5	AIF1L
		ADPGK-AS1	ALG1L13P	ANKMY1	EFNB2	AIG1
		ADPRHL2	ALG3	ANKMY2	EGR1	AIMP1
		ADPRM	ALG8	ANKRD1	EIF4G1	AIMP2
		ADRA2C	ALG9	ANKRD12	ELMO3	AIP
		ADRBK2	ALG9	ANKRD13B	ELN	AJUBA
		ADRM1	ALLC	ANKRD17	EME1	AK1
		ADSS	ALMS1	ANKRD26	EMP2	AK2
		AE000662.93	ALOX15	ANKRD27	EPHX3	AK4
		AEBP1	ALOX5	ANKRD28	EPPK1	AK5
		AEN	ALPK1	ANKRD36	ERCC6	AK6
		AF111168.2	ALPK2	ANKRD36B	ERCC6L	AK9
		AF131217.1	ALPK3	ANKRD36C	ERG	AKAP12
		AF196972.4	ALS2CR12	ANKRD44	ESAM	AKAP17A
		AFAP1	ALYREF	ANKRD52	ESCO2	AKAP2
		AFF1	AMACR	ANKRD6	ESS2	AKAP6
		AFF2	AMH	ANKS1A	ESYT2	AKAP7
		AFF2	AMHR2	ANKUB1	ETFDH	AKIP1
		AFF3	AMMECR1	ANLN	EVA1B	AKIRIN1
		AFTPH	AMN	ANO10	EXO1	AKIRIN2
		AGAP1	AMOTL1	ANO6	EXOC5	AKNA
		AGAP1-IT1	AMPD1	ANOS1	F2	AKNAD1
		AGAP3	AMZ2	ANTXR1	F8	AKR1A1
		AGAP6	ANAPC13	ANTXR2	FAM102B	AKR1B1
		AGBL2	ANAPC4	ANXA11	FAM111A	AKR1B10
		AGBL3	ANGEL2	ANXA4	FAM111B	AKR1B15
		AGBL5	ANGPT2	AOC3	FAM171B	AKR1C1
		AGER	ANGPTL4	AOX1	FAM172A	AKR1C2
		AGFG1	ANK2	AP000275.2	FAM208A	AKR7A2
		AGFG2	ANKFY1	AP001148.1	FAM219B	AKR7A3
		AGK	ANKIB1	AP001458.2	FAM71A	AKT1
		AGL	ANKMY2	AP003476.1	FAM71F1	AKT3
		AGMAT	ANKRD10	AP1S2	FAM71F2	AL021546.1
		AGMO	ANKRD13A	AP1S3	FAM76B	AL023806.3
		AGO1	ANKRD13C	AP2S1	FAM83C	AL031708.1
		AGO3	ANKRD20A5P	AP3B1	FAM83D	AL033529.1
		AGO4	ANKRD26P1	AP3D1	FAM83E	AL049844.1
		AGPAT1	ANKRD27	AP3M1	FANCA	AL049844.3
		AGPAT3	ANKRD28	AP3S1	FANCD2	AL096711.2
		AGPAT4	ANKRD30B	AP4E1	FANCG	AL117339.5
		AGPAT6	ANKRD36BP2	AP5B1	FANCI	AL121594.3
		AGPAT9	ANKRD40	APBA1	FAR1	AL121753.1
		AGPS	ANKRD42	APBA2	FAR2	AL121753.2
		AGTPBP1	ANKRD44	APBA3	FAXDC2	AL121758.1
		AHCTF1	ANKRD61	APBB2	FBN1	AL136295.1
		AHCYL2	ANKZF1	APBB3	FBXL2	AL136295.4
		AHDC1	ANO6	APEX2	FBXO32	AL136295.5
		AHI1	ANO7P1	APH1B	FBXO38	AL159163.1
		AHNAK2	ANP32A	APIP	FBXW10	AL355102.2
		AHR	ANXA2R	APOL1	FECH	AL355315.1
		AHRR	ANXA7	APOO	FEN1	AL355916.3
		AHSA1	AOC2	APOOL	FERMT3	AL357673.1
		AHSA2	AOC3	APP	FGF18	AL359736.1
		AIFM3	AOC4P	APPBP2	FHDC1	AL512506.3
		AIG1	AP000265.1	APPL1	FHL2	AL513165.2
		AIMP1	AP000347.2	APTX	FHOD3	AL589666.1
		AIMP2	AP000438.2	AR	FLII	AL590132.1
		AIP	AP000439.1	ARAP1	FLNC	AL645922.1
		AK1	AP000442.4	ARAP3	FNBP1	AL662795.2
		AK2	AP000721.4	ARC	FNDC1	AL662899.1
		AK3	AP000769.1	ARCN1	FOCAD	AL669918.1
		AK5	AP000797.4	ARF1	FOXD4	AL713999.1
		AK9	AP001046.5	ARF5	FOXD4L1	ALAS1
		AKAP1	AP001062.7	ARF6	FOXK1	ALCAM
		AKAP11	AP001205.1	ARFGAP1	FRMD6	ALDH1A2
		AKAP12	AP001258.4	ARFGAP2	FSCN1	ALDH1B1
		AKAP13	AP001331.1	ARFGAP3	GALNT11	ALDH1L2
		AKAP17A	AP001437.1	ARFGEF1	GALNT2	ALDH3A2
		AKAP2	AP001476.2	ARFGEF2	GAS2L3	ALDH3B1
		AKAP5	AP1B1	ARFGEF3	GAS7	ALDH4A1
		AKAP6	AP1M1	ARFIP1	GBP2	ALDH5A1
		AKAP7	AP3B1	ARFRP1	GBP3	ALDH6A1
		AKAP8	AP3M1	ARG2	GCNA	ALDH7A1
		AKAP8L	AP4M1	ARHGAP1	GDE1	ALDOA
		AKIRIN1	APBA1	ARHGAP10	GDF10	ALDOC
		AKIRIN2	APC	ARHGAP11A	GDF5	ALG1
		AKNA	APC2	ARHGAP11B	GDF9	ALG2
		AKR1A1	APCDD1L-AS1	ARHGAP12	GEN1	ALG3
		AKR1C1	APEH	ARHGAP18	GINS1	ALG5
		AKR1C3	APEX1	ARHGAP21	GINS2	ALG8
		AKR7A2	APH1B	ARHGAP22	GINS4	ALG9
		AKR7A3	API5	ARHGAP23	GJD4	ALKBH2
		AKR7L	APOE	ARHGAP24	GLCE	ALKBH4
		AKT1	APOL2	ARHGAP26	GLDN	ALKBH5
		AKT1S1	APOL3	ARHGAP28	GLG1	ALMS1
		AKT2	APOL4	ARHGAP29	GMNN	ALOX12
		AKT3	APOL6	ARHGAP32	GNRH1	ALOXE3
		AKTIP	APOLD1	ARHGAP35	GOLGA3	ALPK1
		AL021546.6	APPL1	ARHGAP39	GOT2	ALPK2
		AL023806.1	APPL2	ARHGAP42	GP5	AMACR
		AL132709.4	APTX	ARHGAP6	GPAM	AMBRA1
		AL132780.1	AQP6	ARHGEF1	GPBAR1	AMD1
		AL136419.6	ARC	ARHGEF11	GPC6	AMIGO2
		AL139099.2	ARF3	ARHGEF12	GPD1	AMIGO3
		AL139099.3	ARFGAP3	ARHGEF17	GPER1	AMMECR1
		AL589842.1	ARFGEF1	ARHGEF18	GPN2	AMMECR1L
		AL590762.7	ARFIP1	ARHGEF2	GPR35	AMOTL1
		AL592183.1	ARFRP1	ARHGEF28	GPSM2	ANAPC10
		AL627171.1	ARHGAP18	ARHGEF3	GPT	ANAPC13
		AL645608.1	ARHGAP19	ARHGEF6	GRB7	ANAPC2
		ALAD	ARHGAP19-SLIT1	ARHGEF7	GREM2	ANAPC4
		ALAS1	ARHGAP23	ARHGEF9	GRIN2C	ANAPC5
		ALCAM	ARHGAP24	ARID1B	GRM2	ANAPC7
		ALDH16A1	ARHGAP30	ARID2	GSE1	ANGEL1
		ALDH1A1	ARHGAP31	ARID5B	GSTO2	ANGPT1
		ALDH1B1	ARHGAP39	ARL10	GTF2IRD1	ANGPTL1
		ALDH1L2	ARHGAP5-AS1	ARL13B	GTF3C5	ANGPTL4
		ALDH3A2	ARHGAP6	ARL15	GUSB	ANK2
		ALDH3B1	ARHGAP9	ARL2-SNX15	H2AFX	ANK3
		ALDH4A1	ARHGEF10	ARL5B	H2AFZ	ANKEF1
		ALDH6A1	ARHGEF10L	ARL6IP1	HASPIN	ANKH
		ALDH8A1	ARHGEF11	ARL6IP5	HAUS1	ANKIB1
		ALDOC	ARHGEF12	ARMC5	HCLS1	ANKLE2
		ALG1	ARHGEF16	ARMC6	HDAC7	ANKMY2
		ALG11	ARHGEF17	ARMC7	HDLBP	ANKRA2
		ALG14	ARHGEF18	ARMC8	HELLS	ANKRD1
		ALG2	ARHGEF4	ARMC9	HEXB	ANKRD11
		ALG3	ARHGEF40	ARMCX1	HGS	ANKRD12
		ALG5	ARHGEF6	ARMCX2	HIST1H1A	ANKRD13C
		ALG8	ARHGEF9	ARMCX3	HIST1H1B	ANKRD13D
		ALG9	ARID4A	ARMCX6	HIST1H1D	ANKRD27
		ALKBH1	ARIH2	ARNT	HIST1H2AB	ANKRD28
		ALKBH2	ARIH2OS	ARNT2	HIST1H2AD	ANKRD29
		ALKBH3	ARL4C	ARNTL2	HIST1H2AE	ANKRD30B
		ALKBH4	ARL4D	ARPC4	HIST1H2AG	ANKRD37
		ALKBH8	ARMC8	ARPC5L	HIST1H2AH	ANKRD39
		ALMS1	ARMC9	ARPP19	HIST1H2AI	ANKRD40
		ALOX12	ARMCX3	ARRB2	HIST1H2AJ	ANKRD42
		ALOX12-AS1	ARMCX6	ARRDC2	HIST1H2AK	ANKRD44
		ALOX15	ARNT	ARRDC3	HIST1H2AL	ANKRD50
		ALOXE3	ARNTL	ARSB	HIST1H2AM	ANKRD6
		ALPK1	ARPC4	ARSK	HIST1H2BB	ANKS1A
		ALPK2	ARPC4-TTLL3	ARVCF	HIST1H2BC	ANKS1B
		ALPL	ARRDC1	ASAP1	HIST1H2BE	ANKUB1
		ALYREF	ARRDC4	ASB13	HIST1H2BF	ANKZF1
		AMACR	ARSJ	ASB3	HIST1H2BG	ANO10
		AMD1	ARSK	ASB6	HIST1H2BH	ANO6
		AMDHD2	ASAP2	ASCC1	HIST1H2BI	ANO7
		AMFR	ASB10	ASCC3	HIST1H2BJ	ANOS1
		AMH	ASB2	ASF1B	HIST1H2BK	ANTXR1
		AMHR2	ASB3	ASGR1	HIST1H2BL	ANTXR2
		AMIGO2	ASB7	ASH1L	HIST1H2BM	ANXA1
		AMIGO3	ASCC1	ASH2L	HIST1H2BO	ANXA10
		AMMECR1L	ASF1B	ASNA1	HIST1H3A	ANXA11
		AMOTL1	ASGR1	ASPH	HIST1H3B	ANXA2
		AMOTL2	ASH1L-AS1	ASPHD2	HIST1H3C	ANXA4
		AMPD1	ASMT	ASPM	HIST1H3F	ANXA6
		AMY2B	ASNS	ASTN1	HIST1H3G	AOX1
		AMZ2	ASPM	ASTN2	HIST1H3H	AP000275.2
		ANAPC11	ASS1P5	ATAD2	HIST1H3I	AP000350.4
		ANAPC13	ASTE1	ATAD5	HIST1H3J	AP001458.2
		ANAPC16	ASTL	ATAT1	HIST1H4A	AP001781.3
		ANGEL1	ASTN2	ATF3	HIST1H4B	AP001972.5
		ANGEL2	ASXL1	ATF6	HIST1H4C	AP003476.1
		ANGPT1	ATAD2	ATF7IP	HIST1H4D	AP003733.4
		ANGPTL1	ATF3	ATG10	HIST1H4E	AP004782.1
		ANGPTL2	ATG13	ATG2A	HIST1H4H	AP005264.7
		ANGPTL4	ATG4C	ATG2B	HIST1H4I	AP1G2
		ANGPTL5	ATG5	ATG4A	HIST1H4L	AP1S1
		ANK1	ATG7	ATG4D	HIST2H2AB	AP2B1
		ANK2	ATG9B	ATG5	HIST2H2AC	AP2S1
		ANK3	ATL1	ATG7	HIST2H2BF	AP3B1
		ANKFY1	ATL3	ATIC	HIST2H3D	AP3M1
		ANKH	ATM	ATL2	HIST2H3PS2	AP4E1
		ANKIB1	ATOH8	ATM	HJURP	AP4S1
		ANKLE1	ATP10D	ATMIN	HK3	AP5B1
		ANKMY2	ATP11B	ATP10A	HLTF	APAF1
		ANKRA2	ATP11C	ATP10D	HMCN2	APBA1
		ANKRD10	ATP13A2	ATP11C	HMGB2	APBB1IP
		ANKRD11	ATP13A5	ATP13A1	HMMR	APBB2
		ANKRD13A	ATP1B1P1	ATP13A2	HMOX1	APBB3
		ANKRD13D	ATP2A1	ATP2B4	HNRNPA3	APC
		ANKRD24	ATP2B3	ATP2C1	HNRNPDL	APH1B
		ANKRD28	ATP5G3	ATP5B	HOXA13	APIP
		ANKRD29	ATP5J	ATP5D	HOXA2	APLF
		ANKRD33B	ATP6V0B	ATP5G3	HOXD10	APLN
		ANKRD36	ATP6V0E1	ATP5J2-PTCD1	HOXD11	APLP2
		ANKRD36B	ATP6V1B2	ATP6AP1	HRK	APOBEC3G
		ANKRD36C	ATP6V1H	ATP6V0B	HSD3B7	APOBEC3H
		ANKRD37	ATP7A	ATP6V0C	HSF5	APOL1
		ANKRD44	ATP7B	ATP6V0E1	HSPA12A	APOL2
		ANKRD50	ATP8A2	ATP6V0E2	HSPA8	APOL6
		ANKRD52	ATP8B3	ATP6V1B2	HSPB7	APP
		ANKRD54	ATP9A	ATP6V1C1	ICMT	APPL2
		ANKRD6	ATPAF2	ATP6V1D	IER3	APRT
		ANKRD61	ATRN	ATP6V1G1	IFT52	APTX
		ANKS1A	ATXN1	ATP6V1G2	IGFALS	AQP11
		ANKS6	ATXN3	ATP6V1G2-DDX39B	IGFBP3	AR
		ANO1	ATXN7L3B	ATP6V1H	IGFBP4	ARC
		ANO10	AUP1	ATP7A	IL17C	ARCN1
		ANO3	AURKAPS1	ATP8B1	ILF3	AREG
		ANO6	AVIL	ATPIF1	IMPG2	AREL1
		ANO8	AXDND1	ATR	IPO11	ARFGAP1
		ANTXR1	AZU1	ATRAID	IPO5	ARFGAP2
		ANTXR2	B3GALT4	ATRN	ISYNA1	ARFGAP3
		ANXA1	B3GALTL	ATRX	ITGA10	ARFGEF1
		ANXA11	BAAT	ATXN1	ITGA11	ARFGEF2
		ANXA2	BAG3	ATXN10	ITGA2B	ARFGEF3
		ANXA4	BAG4	ATXN1L	ITGA9	ARFIP1
		ANXA6	BAHD1	ATXN2L	ITGB1BP2	ARFIP2
		ANXA8L1	BAIAP2	ATXN7L2	ITGB3BP	ARFRP1
		AOC2	BAIAP2-AS1	ATXN7L3	ITGB7	ARGLU1
		AOC3	BAIAP3	ATXN7L3B	ITGBL1	ARHGAP10
		AP000295.9	BANF1	AUNIP	ITIH4	ARHGAP11B
		AP000320.7	BAX	AUP1	JUNB	ARHGAP18
		AP000350.10	BAZ2B	AURKA	KAT2B	ARHGAP19
		AP000569.9	BBC3	AURKAIP1	KCNAB3	ARHGAP19-SLIT1
		AP000580.1	BBS2	AURKB	KCND3	ARHGAP20
		AP000708.1	BBS7	AVEN	KCNH3	ARHGAP21
		AP000721.4	BCAP29	AVL9	KCNJ14	ARHGAP22
		AP000892.6	BCAR4	AVPI1	KDM4B	ARHGAP24
		AP001062.7	BCAS4	AXIN1	KIAA0100	ARHGAP26
		AP001062.8	BCAT1	AXIN2	KIAA1671	ARHGAP27
		AP001062.9	BCAT2	AZI2	KIAA1683	ARHGAP28
		AP001187.9	BCCIP	B2M	KIF11	ARHGAP29
		AP001258.4	BCKDK	B3GAT3	KIF14	ARHGAP30
		AP001412.1	BCL2L13	B3GLCT	KIF15	ARHGAP31
		AP001434.2	BCL2L2-PABPN1	B3GNT2	KIF17	ARHGAP32
		AP001437.1	BCLAF1	BABAM2	KIF20A	ARHGAP35
		AP001462.6	BCR	BACE1	KIF20B	ARHGAP4
		AP002518.1	BDH1	BACE2	KIF22	ARHGAP42
		AP002884.2	BDKRB2	BAG1	KIF23	ARHGAP44
		AP003068.23	BDP1	BAG2	KIFC1	ARHGAP6
		AP003419.11	BEST1	BAG3	KLC1	ARHGEF10
		AP1B1	BEX2	BAG4	KLHL21	ARHGEF10L
		AP1M1	BGLAP	BAG6	KMT2D	ARHGEF11
		AP2A1	BHLHA15	BAHD1	KNL1	ARHGEF12
		AP2B1	BHLHE40	BAIAP2	KNTC1	ARHGEF17
		AP2M1	BICC1	BAIAP2L2	KPNA2	ARHGEF25
		AP3B1	BIN3	BAK1	KRT16	ARHGEF28
		AP3B2	BIRC2	BAP1	KRT7	ARHGEF3
		AP3M1	BIRC3	BARD1	KRT86	ARHGEF5
		AP3S1	BIVM	BATF2	KRTCAP3	ARHGEF7
		AP4B1	BIVM-ERCC5	BAZ1A	LAMB2	ARHGEF9
		AP4S1	BLCAP	BAZ2A	LARP4B	ARID1B
		AP5Z1	BLM	BAZ2B	LAT	ARID3A
		APBB1IP	BLMH	BBC3	LAT2	ARID4A
		APBB2	BLOC1S4	BBIP1	LBR	ARIH1
		APBB3	BLOC1S5	BBOF1	LCAT	ARIH2OS
		APC2	BLOC1S6	BBS10	LCT	ARL1
		APCDD1L	BMP2	BBS9	LDB2	ARL10
		APEX1	BMPR1A	BBX	LGALS4	ARL15
		APH1B	BORA	BCAP29	LHFPL2	ARL2BP
		API5	BPHL	BCAR1	LIF	ARL4A
		APIP	BRAP	BCAS2	LIFR	ARL4C
		APITD1	BRCA1	BCAS3	LIMS1	ARL4D
		APITD1-CORT	BRCA2	BCAT1	LIN52	ARL5B
		APLN	BRCC3	BCKDHB	LINC00672	ARL6IP1
		APMAP	BRD2	BCL10	LMCD1	ARL8B
		APOA1	BRD3	BCL2	LMNA	ARL9
		APOBEC3A	BRD7	BCL2L12	LMNB1	ARMC5
		APOBEC3B	BRI3BP	BCL2L13	LMO7DN	ARMC7
		APOBEC3C	BRIX1	BCL2L2-PABPN1	LNX1	ARMC8
		APOBEC3F	BRK1	BCL6	LNX2	ARMCX1
		APOBEC3G	BRMS1	BCL7A	LONP2	ARMCX2
		APOD	BRSK2	BCL9L	LPAR2	ARMCX5
		APOL1	BSN	BDKRB2	LPXN	ARMCX6
		APOLD1	BSN-AS2	BDNF	LRIT3	ARNT2
		APOOL	BTBD2	BEX2	LRP1	ARNTL2
		APP	BTBD9	BGN	LRP11	ARPC1A
		APPL2	BTF3	BHLHE40	LRRC32	ARPC2
		APRT	BTG1	BICC1	LRRC45	ARPC4
		APTR	BTG2	BIRC3	LRRC59	ARPC5
		AQP1	BTN3A1	BIRC5	LRRC8C	ARPC5L
		AQP11	BTRC	BIRC6	LRRFIP1	ARPIN
		AQR	BUB1	BLM	LSMEM1	ARPP19
		AR	BUB1B	BLOC1S2	LSMEM2	ARRB1
		ARAP1	BVES	BLOC1S4	LSP1	ARRB2
		ARC	BYSL	BLZF1	LTBP2	ARRDC4
		AREG	BZW2	BMI1	MAB21L3	ARSB
		AREL1	C10orf10	BMP2	MAD2L1	ARSD
		ARF1	C10orf118	BMP2K	MAN2A1	ARSI
		ARF3	C10orf2	BMPR1A	MANEAL	ARSJ
		ARFGAP1	C10orf25	BMPR1B	MAP1A	ARSK
		ARFGAP3	C10orf76	BNC2	MAP2K1	ARTN
		ARFGEF1	C10orf88	BNIP2	MAP3K20	AS3MT
		ARFGEF2	C11orf1	BNIP3	MAP4	ASAH1
		ARFIP1	C11orf48	BOC	MAP7D2	ASAH2
		ARFIP2	C11orf57	BOK	MAPK8IP3	ASAH2B
		ARG2	C11orf94	BOP1	MAPKAPK5	ASAP1
		ARHGAP1	C11orf96	BORA	MASP1	ASAP2
		ARHGAP10	C12orf29	BORCS5	MASTL	ASAP3
		ARHGAP12	C12orf39	BORCS6	MAT2B	ASB1
		ARHGAP17	C12orf4	BORCS7	MBNL1	ASB13
		ARHGAP20	C12orf5	BPHL	MC1R	ASB3
		ARHGAP21	C12orf50	BPTF	MCM10	ASB6
		ARHGAP22	C12orf66	BRAF	MCM2	ASB7
		ARHGAP23	C12orf79	BRAP	MCM3	ASCC1
		ARHGAP24	C13orf45	BRCA1	MCM4	ASCC3
		ARHGAP25	C14orf132	BRCA2	MCM7	ASF1A
		ARHGAP26	C14orf159	BRD2	MCM8	ASGR1
		ARHGAP27	C14orf182	BRD3	MDM2	ASH1L
		ARHGAP28	C14orf93	BRF2	MEA1	ASNS
		ARHGAP30	C15orf38	BRINP1	MED15	ASNSD1
		ARHGAP31	C15orf40	BRIP1	MEF2A	ASPA
		ARHGAP31-AS1	C15orf41	BRIX1	MEF2D	ASPH
		ARHGAP32	C15orf57	BRMS1	MEOX2	ASPHD2
		ARHGAP35	C16orf11	BRPF1	MET	ASTE1
		ARHGAP39	C16orf52	BRPF3	METTL12	ASTN2
		ARHGAP42	C16orf59	BSDC1	METTL7A	ASXL2
		ARHGAP44	C16orf62	BTAF1	MFNG	ATAD1
		ARHGAP5	C16orf91	BTBD1	MIA3	ATE1
		ARHGDIG	C16orf98	BTBD11	MICAL2	ATF1
		ARHGEF10	C17orf104	BTBD9	MLLT1	ATF2
		ARHGEF10L	C17orf62	BTC	MMP25	ATF3
		ARHGEF11	C17orf85	BTF3	MMS22L	ATF6
		ARHGEF12	C17orf89	BTF3L4	MPV17	ATF6B
		ARHGEF17	C18orf21	BTG2	MRC1	ATF7
		ARHGEF2	C18orf25	BTRC	MROH6	ATF7IP
		ARHGEF25	C18orf54	BUB1	MRRF	ATF7IP2
		ARHGEF40	C19orf12	BUB1B	MSANTD1	ATG10
		ARHGEF6	C19orf24	BUB1B-PAK6	MSH2	ATG101
		ARHGEF7	C19orf25	BUB3	MSH4	ATG12
		ARHGEF9	C19orf26	BUD13	MSS51	ATG14
		ARID1B	C19orf38	BUD23	MTCL1	ATG16L1
		ARID2	C19orf54	BYSL	MT-CO1	ATG16L2
		ARID3C	C19orf82	C10orf76	MT-CO3	ATG2A
		ARID4A	C1GALT1C1	C11orf49	MUC20	ATG4A
		ARID5B	C1orf109	C11orf74	MUM1	ATG4B
		ARIH2	C1orf112	C11orf98	MXD3	ATG4D
		ARIH2OS	C1orf116	C12orf29	MYBBP1A	ATG7
		ARL1	C1orf162	C12orf49	MYH3	ATG9A
		ARL10	C1orf21	C12orf65	MYH9	ATG9B
		ARL13B	C1orf220	C12orf73	MYO1B	ATM
		ARL15	C1ORF220	C12orf75	MYO1G	ATMIN
		ARL16	C1orf222	C14orf132	MYOCOS	ATOH8
		ARL2	C1orf43	C14orf37	NAGA	ATP10A
		ARL3	C1orf52	C15orf39	NAV1	ATP11B
		ARL4C	C1orf61	C15orf41	NBPF19	ATP11C
		ARL6	C1orf64	C15orf52	NCAPG	ATP1B1
		ARL6IP1	C1QBP	C16orf45	NCAPG2	ATP2A2
		ARL6IP4	C1QTNF2	C16orf52	NCEH1	ATP2B4
		ARL6IP5	C20orf144	C16orf62	NCKAP1	ATP2C1
		ARL9	C20orf173	C16orf72	NDC80	ATP5A1
		ARMC5	C20orf194	C16orf74	NEB	ATP5B
		ARMC6	C21orf119	C16orf91	NEK10	ATP6AP1
		ARMC8	C21orf58	C17orf49	NEURL1B	ATP6AP1L
		ARMC9	C2CD2	C17orf62	NFASC	ATP6V0A2
		ARMCX2	C2CD4B	C17orf80	NFATC4	ATP6V0B
		ARMCX3	C2orf27A	C19orf24	NFYB	ATP6V0D1
		ARMCX6	C2orf43	C19orf25	NMRAL1	ATP6V0E2
		ARNT2	C2orf61	C19orf44	NMT1	ATP6V1A
		ARNTL	C3orf17	C19orf53	NOL6	ATP6V1B2
		ARPC2	C3orf20	C19orf66	NOP2	ATP6V1E1
		ARPC5L	C3orf35	C1GALT1	NOTCH3	ATP6V1E2
		ARPIN	C3orf58	C1orf109	NPAS1	ATP6V1F
		ARRB1	C3orf62	C1orf112	NPC2	ATP6V1G1
		ARRB2	C3orf65	C1orf115	NRDE2	ATP6V1H
		ARRDC1-AS1	C3P1	C1orf123	NRN1L	ATP7A
		ARRDC2	C4A	C1orf159	NSMCE2	ATP9A
		ARRDC4	C4orf27	C1orf198	NT5E	ATP9B
		ARSB	C4orf29	C1orf21	NTNG1	ATPAF2
		ARSG	C4orf46	C1orf216	NUSAP1	ATPIF1
		ARSI	C5orf34	C1orf35	OGFRL1	ATR
		ARSJ	C5orf42	C1orf43	OIP5	ATRIP
		AS3MT	C5orf55	C1orf52	OIT3	ATRN
		ASAH1	C5orf64	C1QTNF3-AMACR	OPN3	ATRX
		ASAP1	C5orf66	C1QTNF5	ORC6	ATXN1
		ASAP2	C6orf165	C20orf194	OSBPL1A	ATXN10
		ASAP3	C6orf201	C20orf27	OSBPL5	ATXN1L
		ASB1	C6orf223	C21orf58	OTX1	ATXN2
		ASB13	C6orf226	C21orf59	OVCH1	ATXN7L1
		ASB6	C7orf13	C2CD2L	OXCT1	ATXN7L2
		ASCC1	C7orf60	C2CD5	P2RY11	ATXN7L3
		ASCC3	C8G	C3orf58	PAPPA2	ATXN7L3B
		ASF1B	C8orf44-SGK3	C3orf67	PAQR4	AUH
		ASGR1	C8orf48	C4orf3	PAQR8	AUP1
		ASH1L	C9	C5	PARVG	AURKA
		ASH1L-AS1	C9orf156	C5AR2	PBK	AVEN
		ASMT	C9orf169	C5orf24	PBX1	AVPI1
		ASMTL	C9orf170	C5orf42	PCED1A	AZI2
		ASNA1	C9orf173	C5orf56	PCF11	B3GALT6
		ASNSD1	C9orf37	C6orf106	PCLAF	B3GAT3
		ASPH	C9orf41	C6orf120	PCNX1	B3GNT8
		ASPHD1	C9orf43	C6orf132	PDE4C	B3GNT9
		ASPSCR1	CA13	C6orf47	PDGFD	B4GALNT1
		ASS1P2	CA5BP1	C7orf26	PDGFRB	B4GALT3
		ASS1P5	CAB39	C8orf34	PDXK	B4GALT5
		ASTE1	CAB39L	C8orf58	PHF19	B9D2
		ASTL	CABP7	C9	PHKB	BABAM2
		ASTN1	CABYR	C9orf3	PHTF1	BACE1
		ASTN2	CACNA1E	C9orf78	PI16	BACH1
		ASXL1	CACUL1	CA12	PIEZO2	BACH2
		ASXL2	CAD	CAB39L	PIK3C3	BAG1
		ATAD2	CADPS2	CABCOCO1	PIMREG	BAG2
		ATAD3A	CAGE1	CABLES2	PKD1L1	BAG3
		ATAD3B	CALCOCO1	CACFD1	PKMYT1	BAG4
		ATAD5	CALCOCO2	CACHD1	PLA2G4F	BAG5
		ATE1	CALCRL	CACNA1C	PLAC8L1	BAHCC1
		ATF2	CALHM2	CACNB1	PLEKHA6	BAIAP2L1
		ATF3	CALM1	CACNB2	PLEKHA7	BAK1
		ATF4	CAMK1D	CACNB4	PLEKHM3	BAMBI
		ATF6	CAMKK2	CAD	PLK4	BANK1
		ATF6B	CANX	CADM1	PLXDC2	BATF2
		ATF7	CAP1	CADPS2	PLXNA3	BAZ1B
		ATF7IP	CAP2	CALCOCO2	PLXNB2	BAZ2A
		ATG10	CAP2P1	CALD1	PNLDC1	BAZ2B
		ATG101	CAPN11	CALHM5	PNPLA7	BBC3
		ATG12	CAPN7	CALU	POLA1	BBS12
		ATG16L1	CAPNS2	CAMK1D	POLH	BBS2
		ATG2A	CARD9	CAMK2D	POLQ	BBS4
		ATG2B	CASC3	CAMKK2	POP5	BBS5
		ATG4C	CASC5	CAMKMT	PPHLN1	BBS7
		ATG5	CASD1	CAMLG	PPP1R12B	BBS9
		ATG7	CASKIN2	CAP2	PPP1R15A	BBX
		ATG9A	CASP4	CAPN1	PPP1R27	BCAP29
		ATL1	CASP7	CAPN15	PPP2R1A	BCAR1
		ATL3	CASZ1	CAPN2	PPP2R1B	BCAS2
		ATM	CATSPERD	CAPN3	PPP2R3A	BCAS3
		ATMIN	CAV1	CAPS	PPP6R1	BCAS4
		ATN1	CBFB	CAPZA1	PPT1	BCAT1
		ATOH8	CBR3	CAPZB	PRC1	BCCIP
		ATOX1	CBR4	CARD10	PRELP	BCKDHB
		ATP10D	CBX5	CARHSP1	PRIM1	BCL10
		ATP11B	CC2D2A	CARMIL1	PRKDC	BCL2
		ATP11C	CCDC102A	CARS	PRPS2	BCL2A1
		ATP13A1	CCDC107	CARS2	PRR35	BCL2L1
		ATP13A2	CCDC109B	CASC3	PRSS53	BCL2L11
		ATP1A1	CCDC126	CASC4	PSPC1	BCL2L12
		ATP2A1	CCDC132	CASD1	PTPN11	BCL2L13
		ATP2A1-AS1	CCDC137	CASK	PTPN6	BCL2L2-PABPN1
		ATP2A2	CCDC138	CASKIN2	PXDN	BCL6
		ATP2B1	CCDC14	CASP1	PYGM	BCL6B
		ATP2B4	CCDC142	CASP4	PYGO1	BCLAF1
		ATP2C1	CCDC144A	CASP6	QRICH2	BCLAF3
		ATP5A1	CCDC147-AS1	CASP7	QSER1	BCR
		ATP5B	CCDC154	CAST	RAB24	BCS1L
		ATP5C1	CCDC169	CATSPER2	RAB30	BDH2
		ATP5D	CCDC17	CAV2	RAB44	BDKRB1
		ATP5E	CCDC28A	CAVIN1	RAD51AP1	BDNF
		ATP5G1	CCDC51	CAVIN2	RALGPS2	BEGAIN
		ATP5G3	CCDC59	CBARP	RANBP9	BEND3
		ATP5I	CCDC6	CBFA2T2	RAP2A	BEND7
		ATP5J2-PTCD1	CCDC62	CBFB	RAPGEFL1	BET1L
		ATP5S	CCDC74A	CBLB	RAPSN	BEX2
		ATP6AP2	CCDC77	CBR3	RASGRP2	BFAR
		ATP6V0A1	CCDC79	CBX6	RBBP7	BHLHB9
		ATP6V0A2	CCDC82	CBX7	RBBP8	BHLHE40
		ATP6V0B	CCDC86	CC2D1A	RBM14	BHLHE41
		ATP6V0C	CCDC88A	CC2D1B	RBM33	BICC1
		ATP6V1A	CCDC88C	CC2D2A	RBMS3	BID
		ATP6V1D	CCDC9	CCAR2	REC8	BIN1
		ATP6V1E2	CCDC92	CCBE1	REELD1	BIN3
		ATP6V1F	CCL2	CCDC106	RFC2	BIRC6
		ATP6V1G1	CCL27	CCDC107	RFC3	BIVM
		ATP6V1G2-DDX39B	CCL7	CCDC115	RFC5	BIVM-ERCC5
		ATP6V1H	CCM2	CCDC117	RFX5	BLCAP
		ATP7A	CCNA2	CCDC124	RILP	BLOC1S2
		ATP7B	CCND2	CCDC137	RMDN1	BLOC1S4
		ATP8B1	CCND2P1	CCDC138	RNASEH2A	BLOC1S5
		ATP8B4	CCNE2	CCDC149	ROBO1	BLVRA
		ATP9A	CCNF	CCDC152	RRAD	BLVRB
		ATP9B	CCNI	CCDC171	RRAGD	BMP2
		ATPIF1	CCNJ	CCDC174	RRM1	BMPER
		ATRIP	CCNL1	CCDC18	RRM2	BMPR1A
		ATRN	CCNT2	CCDC25	RRP12	BMPR1B
		ATRX	CCNYL1	CCDC28B	RSPH6A	BMPR2
		ATXN1	CCR1	CCDC30	RUSC2	BMS1
		ATXN10	CCR3	CCDC43	S100A14	BNC1
		ATXN2	CCRN4L	CCDC47	S100A5	BNC2
		ATXN3	CCSAP	CCDC50	SAMD14	BNIP3
		ATXN7	CCT3	CCDC51	SAMD9L	BOD1
		ATXN7L1	CCT4	CCDC66	SCARF1	BORCS5
		ATXN7L2	CCT6P1	CCDC68	SCUBE2	BORCS7
		ATXN7L3B	CCT7	CCDC69	SEL1L	BORCS7-ASMT
		AUH	CCT8	CCDC71L	SELPLG	BPNT1
		AUP1	CD101	CCDC86	SEMA4A	BRAF
		AURKA	CD109	CCDC88A	SEPT7	BRCA1
		AURKAPS1	CD163	CCDC9	SERPINE1	BRD1
		AURKB	CD177	CCDC90B	SERPINF2	BRD2
		AURKC	CD226	CCDC91	SGK1	BRD3OS
		AVEN	CD2AP	CCDC92	SGO1	BRD9
		AVIL	CD7	CCDC97	SGO2	BRF2
		AXDND1	CD79A	CCM2	SH2D5	BRIP1
		AZIN1	CDAN1	CCNA2	SH3D21	BRIX1
		B2M	CDC14B	CCNB1	SH3PXD2B	BRMS1
		B3GALNT2	CDC25B	CCNB2	SHANK2	BSCL2
		B3GALT4	CDC25C	CCNC	SHOC2	BSDC1
		B3GALT5	CDC27	CCND2	SIRT7	BST2
		B3GALT6	CDC42BPA	CCNE2	SKA3	BTAF1
		B3GALTL	CDC42BPG	CCNG1	SKP2	BTBD1
		B3GAT3	CDC42EP1	CCNH	SLA2	BTBD11
		B3GNT2	CDC42EP3	CCNJ	SLC13A4	BTBD3
		B3GNT4	CDC42P2	CCNT1	SLC16A1	BTBD6
		B4GALNT1	CDC42P4	CCNY	SLC22A1	BTBD7
		B4GALNT3	CDC42SE2	CCPG1	SLC22A13	BTBD8
		B4GALNT4	CDC45	CCRL2	SLC22A14	BTBD9
		B4GALT1	CDC7	CCT2	SLC25A22	BTC
		B4GALT1-AS1	CDH16	CCT3	SLC25A34	BTF3
		B9D1	CDH17	CCT5	SLC25A38	BTG2
		B9D2	CDH24	CCT6A	SLC27A4	BTN2A1
		BAAT	CDK1	CCT7	SLC2A1	BTN2A2
		BABAM1	CDK14	CD248	SLC2A13	BTN3A1
		BACE1	CDK17	CD274	SLC35G5	BTN3A2
		BACE2	CDK19	CD276	SLC38A6	BTRC
		BACH1	CDK2	CD2BP2	SLC39A7	BUB1
		BACH2	CDK5R1	CD320	SLC46A3	BUD31
		BAD	CDK5RAP1	CD3EAP	SLC48A1	BX537318.2
		BAG1	CDK6	CD44	SLC5A11	BYSL
		BAG5	CDKAL1	CD47	SLC7A9	BZW2
		BAHCC1	CDKL1	CD68	SLC8A2	C10orf10
		BAIAP2-AS1	CDKL2	CD99L2	SLFNL1	C10orf76
		BAIAP2L2	CDKL4	CDAN1	SMAD3	C10orf90
		BAIAP3	CDKN1A	CDC14B	SMC4	C11orf24
		BAMBI	CDKN2AIP	CDC23	SMG9	C11orf49
		BANF1	CDKN2C	CDC25A	SNAI3	C11orf58
		BANK1	CDKN2D	CDC25C	SND1	C11orf70
		BANP	CDON	CDC26	SNX14	C11orf80
		BATF3	CDS2	CDC34	SNX3	C11orf84
		BAZ1A	CDYL	CDC37	SORCS2	C11orf86
		BAZ2B	CDYL2	CDC37L1	SPATA20	C11orf96
		BBC3	CEACAM19	CDC40	SPATA32	C11orf98
		BBS1	CEBPA	CDC42	SPC24	C12orf10
		BBS2	CEBPG	CDC42BPA	SPC25	C12orf29
		BBS4	CEBPZ	CDC42EP1	SPECC1L	C12orf4
		BBS9	CECR6	CDC42EP2	SPECC1L-ADORA2A	C12orf43
		BCAP29	CEL	CDC42EP3	SPEG	C12orf45
		BCAP31	CELF2	CDC42EP4	SPOCK2	C12orf49
		BCAR1	CELF6	CDC42SE1	SPTBN5	C12orf57
		BCAR4	CELSR2	CDC42SE2	SRC	C12orf65
		BCAS2	CELSR3	CDC45	SRP68	C12orf73
		BCAT1	CENPE	CDC5L	SRPK1	C12orf75
		BCAT2	CENPF	CDC6	SRPK2	C14orf119
		BCCIP	CENPJ	CDCA2	SSX2IP	C14orf132
		BCDIN3D	CENPK	CDCA3	ST14	C14orf37
		BCKDHB	CENPO	CDCA7L	STAB1	C15orf41
		BCL10	CENPP	CDH11	STAT3	C15orf59
		BCL2	CENPQ	CDH13	STK17A	C15orf62
		BCL2A1	CENPV	CDH2	STK38	C16orf45
		BCL2L1	CEP120	CDH24	STMN1	C16orf52
		BCL2L11	CEP152	CDHR3	STPG4	C16orf62
		BCL2L12	CEP192	CDIP1	STRADB	C16orf70
		BCL2L13	CEP44	CDIPT	STX2	C16orf87
		BCL2L15	CEP55	CDK1	SULF1	C16orf91
		BCL2L2	CEP57L1	CDK11A	SUMF1	C17orf75
		BCL6	CEP97	CDK11B	SUPT5H	C17orf80
		BCL7A	CERK	CDK13	SURF6	C17orf97
		BCL7B	CERS5	CDK14	SYNE2	C19orf24
		BCL7C	CES2	CDK17	SYNE3	C19orf33
		BCL9	CES3	CDK19	TAF9B	C19orf44
		BCLAF1	CETP	CDK20	TBC1D2	C19orf48
		BCS1L	CFL1P1	CDK2AP1	TBC1D29	C19orf53
		BDKRB1	CFLAR-AS1	CDK3	TBC1D4	C19orf66
		BDKRB2	CFP	CDK5R1	TBR1	C1D
		BDNF	CFTR	CDK5RAP2	TCAP	C1GALT1
		BDP1	CHAF1A	CDK6	TCF4	C1GALT1C1
		BEGAIN	CHCHD4	CDK8	TCTN3	C1orf109
		BEND2	CHD2	CDK9	TDRD12	C1orf112
		BEND3	CHD4	CDKAL1	TDRD6	C1orf115
		BEND6	CHD5	CDKN1A	TEDC2	C1orf122
		BEND7	CHDH	CDKN2AIP	TENM2	C1orf159
		BEST2	CHERP	CDKN2B	TEX29	C1orf198
		BEX1	CHIC1	CDKN2C	TFDP1	C1orf21
		BEX2	CHID1	CDKN2D	TG	C1orf27
		BGN	CHKA	CDKN3	TGFBI	C1orf43
		BHLHA15	CHMP3	CDON	TGM2	C1orf50
		BHLHB9	CHMP7	CDR2L	THOC6	C1orf52
		BHLHE40	CHPF2	CDS1	TIA1	C1orf53
		BHLHE41	CHPT1	CDS2	TIAM1	C1orf74
		BHMT2	CHRD	CDV3	TIGD3	C1QBP
		BICC1	CHRM4	CDYL	TK1	C1QL3
		BICD2	CHRNA10	CDYL2	TLR9	C1QTNF3-AMACR
		BIN1	CHRNA4	CELF1	TMEM106C	C20orf144
		BIRC3	CHRNB1	CELF2	TMEM123	C20orf194
		BIRC5	CHRNB2	CEND1	TMEM236	C20orf24
		BIRC6	CHST12	CENPC	TMEM245	C20orf27
		BIRC7	CHST3	CENPE	TMEM265	C21orf59
		BLM	CHST6	CENPF	TMEM70	C22orf39
		BLOC1S2	CHST8	CENPH	TMEM82	C2CD3
		BLOC1S3	CHSY1	CENPI	TMEM86B	C2CD5
		BLOC1S4	CHURC1	CENPK	TMEM88	C2orf49
		BLVRB	CIAO1	CENPP	TMEM98	C2orf72
		BLZF1	CIRH1A	CENPT	TMOD4	C2orf92
		BMF	CIT	CENPV	TMPO	C3orf33
		BMI1	CITF22-1A6.3	CEP112	TMTC4	C3orf38
		BMP1	CKAP2	CEP120	TNC	C3orf52
		BMP2	CKAP4	CEP128	TNFAIP8L1	C3orf58
		BMP6	CKAP5	CEP131	TNFRSF10D	C3orf62
		BMPR1A	CKMT2-AS1	CEP152	TNFRSF4	C3orf67
		BMPR2	CLASP1	CEP162	TNKS1BP1	C4orf3
		BMS1P20	CLASP2	CEP164	TNPO1	C4orf33
		BNC1	CLASRP	CEP170B	TNRC6A	C4orf47
		BNC2	CLCF1	CEP192	TNS1	C4orf48
		BNIP3L	CLCN3	CEP290	TNXB	C5
		BNIPL	CLCN4	CEP295	TOP2A	C5AR2
		BOD1	CLCN5	CEP350	TRAF7	C5orf15
		BOD1L1	CLCNKA	CEP55	TRAPPC10	C5orf22
		BOLA1	CLDN12	CEP57	TRIM2	C5orf24
		BOLA3	CLDN6	CEP57L1	TRIM56	C5orf42
		BOP1	CLEC18B	CEP63	TRIM59	C5orf56
		BPGM	CLGN	CEP68	TRIO	C5orf63
		BPHL	CLIP4	CEP83	TRPM4	C6orf120
		BRAF	CLK1	CEP85L	TRPV1	C6orf203
		BRAP	CLK2	CEP95	TRRAP	C6orf226
		BRAT1	CLN8	CEPT1	TSPAN4	C6orf47
		BRD2	CLOCK	CERS4	TTC1	C6orf62
		BRE	CLPTM1L	CERS6	TTC19	C7orf26
		BRF2	CLSPN	CES2	TTC7A	C7orf31
		BRI3	CLSTN2	CFAP206	TTK	C7orf43
		BRINP1	CMAHP	CFAP36	TTL	C7orf49
		BRIX1	CMAS	CFAP44	TTPA	C7orf50
		BRK1	CMSS1	CFAP69	TUBB4B	C7orf55-LUC7L2
		BRMS1	CMTM4	CFAP97	UBAP1L	C8orf37
		BRPF1	CMTR1	CFDP1	UBE2C	C8orf44
		BRPF3	CMYA5	CFH	UBE2F	C8orf44-SGK3
		BRWD1-AS2	CNBP	CGREF1	UBE2F-SCLY	C8orf58
		BRWD3	CNDP2	CHAC1	UBE2T	C8orf76
		BSCL2	CNIH2	CHAF1A	UBXN2A	C9
		BSDC1	CNKSR1	CHCHD10	UCN2	C9orf116
		BSG	CNN3	CHCHD3	UCP3	C9orf172
		BST1	CNPPD1	CHCHD6	UHRF1	C9orf3
		BTAF1	CNTF	CHD1L	UHRF2	C9orf40
		BTBD10	CNTRL	CHD5	UNC13D	C9orf64
		BTBD19	COA4	CHD8	UNC5B	C9orf72
		BTBD2	COA7	CHD9	UROS	CA12
		BTBD7	COBL	CHEK1	USP1	CA9
		BTBD9	COG3	CHERP	USP36	CAB39
		BTC	COG4	CHIC1	UST	CAB39L
		BTD	COG6	CHIC2	UTRN	CABCOCO1
		BTF3	COL11A2	CHID1	VASN	CABLES1
		BTG1	COL12A1	CHM	VPS13B	CABP1
		BTG2	COL20A1	CHMP1B	VPS36	CACHD1
		BTG3	COL27A1	CHMP2B	VPS8	CACNA1A
		BTN2A1	COL4A2	CHMP7	VSIG10	CACNA1C
		BTN2A2	COL6A1	CHPF	VWA3A	CACNA2D1
		BTN3A1	COL7A1	CHPF2	VWA7	CACNA2D3
		BTN3A3	COL9A3	CHPT1	VWCE	CACNB1
		BTRC	COLEC11	CHRNE	WARS	CACNB2
		BUB3	COLGALT1	CHST11	WASHC4	CACNB4
		BUD31	COLGALT2	CHST12	WDFY3	CACYBP
		BVES	COMMD7	CHST3	WDR66	CADM1
		BYSL	COPA	CHSY3	WDR75	CADPS2
		BZRAP1	COPB1	CIAO1	WDR76	CAGE1
		BZRAP1-AS1	COPB2	CIB2	WDR97	CALCOCO1
		BZW1	COPS3	CIC	WEE1	CALD1
		BZW2	COQ7	CIP2A	XRCC2	CALHM2
		C10orf10	CORO2A	CIPC	XRCC3	CALHM3
		C10orf105	CORO6	CIRBP	ZCCHC17	CALHM5
		C10orf107	CORO7	CIT	ZDHHC11	CALM1
		C10orf11	CORT	CITED2	ZDHHC16	CALR
		C10orf111	COX10	CIZ1	ZFP82	CAMK1D
		C10orf2	COX15	CKAP2L	ZGLP1	CAMK2A
		C10orf25	COX19	CKAP5	ZMAT3	CAMK2D
		C10orf54	COX5BP2	CKB	ZMIZ1	CAMK2G
		C10orf76	COX7C	CKLF	ZNF335	CAMKK1
		C10orf90	CPD	CKLF-CMTM1	ZNF367	CAMKMT
		C11orf45	CPE	CKS1B	ZNF395	CAMLG
		C11orf49	CPEB1	CLASP1	ZNF469	CAMSAP2
		C11orf54	CPEB2-AS1	CLASP2	ZNF560	CAMTA1
		C11orf57	CPED1	CLCF1	ZWINT	CAND2
		C11orf63	CPLX3	CLCN4	ZYX	CAP1
		C11orf68	CPN2	CLCN5		CAP2
		C11orf70	CPNE7	CLCN7		CAPN2
		C11orf71	CPNE8	CLDN11		CAPN3
		C11orf73	CPPED1	CLDN12		CAPN5
		C11orf74	CPS1	CLEC16A		CAPRIN1
		C11orf95	CPSF3	CLEC2D		CAPS
		C11orf96	CPSF7	CLGN		CAPZB
		C11orf98	CPT1A	CLIC6		CARD14
		C12orf10	CRADD	CLIP1		CARD6
		C12orf29	CREB1	CLIP3		CARF
		C12orf43	CREB3L4	CLK3		CARM1
		C12orf45	CRIPAK	CLMP		CARMIL1
		C12orf49	CRISPLD2	CLOCK		CARNMT1
		C12orf5	CRKL	CLP1		CARS
		C12orf57	CROT	CLPB		CARS2
		C12orf73	CRTC1	CLPP		CASC4
		C12orf75	CRY2	CLPTM1		CASK
		C14orf119	CRYBB2P1	CLPTM1L		CASP1
		C14orf132	CRYBG3	CLPX		CASP4
		C14orf142	CRYZL1	CLSPN		CASP6
		C14orf159	CSF2	CLTA		CASP7
		C14orf166	CSNK1G1	CLTC		CASTOR1
		C14orf169	CSNK2B	CLTCL1		CASTOR2
		C14orf37	CSNK2B-LY6G5B-1181	CLUH		CAT
		C14orf79	CSPG5	CMBL		CATSPER3
		C14orf80	CSRNP1	CMC2		CAVIN2
		C15orf39	CSTA	CMIP		CBFA2T2
		C15orf41	CSTF2	CMPK1		CBL
		C15orf48	CSTF3	CMSS1		CBLB
		C15orf52	CT62	CMTM1		CBR1
		C16orf45	CTA-204B4.2	CMTM3		CBR4
		C16orf46	CTA-217C2.1	CMTM4		CBWD1
		C16orf58	CTA-29F11.1	CMTM7		CBWD2
		C16orf62	CTA-445C9.14	CMTR1		CBX4
		C16orf70	CTA-445C9.15	CMYA5		CBX7
		C16orf87	CTAGE1	CNBP		CCAR1
		C16orf91	CTB-119C2.1	CNDP2		CCBE1
		C17orf104	CTB-25B13.12	CNIH3		CCDC103
		C17orf107	CTB-25B13.6	CNKSR2		CCDC107
		C17orf49	CTB-31O20.4	CNN3		CCDC112
		C17orf53	CTB-49A3.2	CNNM3		CCDC117
		C17orf62	CTB-54O9.9	CNNM4		CCDC121
		C17orf70	CTB-83J4.1	CNOT2		CCDC136
		C17orf80	CTBP2	CNOT3		CCDC137
		C17orf96	CTBP2P8	CNOT4		CCDC142
		C18orf21	CTC-203F4.2	CNOT8		CCDC149
		C19orf24	CTC-232P5.4	CNOT9		CCDC152
		C19orf25	CTC-250P20.2	CNP		CCDC157
		C19orf26	CTC-273B12.6	CNST		CCDC167
		C19orf33	CTC-273B12.8	CNTLN		CCDC169-SOHLH2
		C19orf40	CTC-296K1.4	CNTNAP1		CCDC170
		C19orf43	CTC-297N7.1	CNTRL		CCDC171
		C19orf44	CTC-297N7.8	COA1		CCDC189
		C19orf48	CTC-430J12.2	COA5		CCDC191
		C19orf52	CTC-432M15.3	COA7		CCDC24
		C19orf53	CTC-524C5.2	COASY		CCDC3
		C19orf60	CTC-537E7.3	COBLL1		CCDC43
		C19orf66	CTD-2031P19.3	COG1		CCDC47
		C19orf83	CTD-2033C11.1	COG3		CCDC50
		C1D	CTD-2035E11.3	COG5		CCDC51
		C1GALT1	CTD-2054N24.1	COG6		CCDC57
		C1orf109	CTD-2078B5.2	COG8		CCDC59
		C1orf122	CTD-2105E13.13	COG8		CCDC6
		C1orf123	CTD-2139B15.1	COL14A1		CCDC65
		C1orf131	CTD-2162K18.5	COL15A1		CCDC69
		C1orf162	CTD-2165H16.4	COL1A1		CCDC71
		C1orf174	CTD-2184D3.1	COL1A2		CCDC71L
		C1orf198	CTD-2184D3.3	COL3A1		CCDC77
		C1orf204	CTD-2192J16.11	COL5A1		CCDC80
		C1orf21	CTD-2194F4.2	COL5A2		CCDC84
		C1orf216	CTD-2201E18.5	COL7A1		CCDC85C
		C1orf27	CTD-2201I18.1	COL8A1		CCDC87
		C1orf35	CTD-2207O23.3	COLEC12		CCDC88A
		C1orf43	CTD-2228K2.1	COLGALT1		CCDC91
		C1orf50	CTD-2228K2.5	COLGALT2		CCDC92
		C1orf52	CTD-2228K2.7	COMMD1		CCDC93
		C1orf54	CTD-2256P15.2	COMMD10		CCDC94
		C1QBP	CTD-2256P15.4	COMMD5		CCDC97
		C1QTNF1	CTD-2267D19.3	COMMD9		CCHCR1
		C1QTNF6	CTD-2277K2.1	COMTD1		CCIN
		C1QTNF9B-AS1	CTD-2292P10.4	COPG2		CCK
		C1RL-AS1	CTD-2302E22.5	COPS2		CCL26
		C1S	CTD-2314G24.2	COQ5		CCL28
		C20orf194	CTD-2323K18.1	COQ8A		CCM2
		C20orf24	CTD-2350C19.1	CORO1B		CCND1
		C21orf2	CTD-2357A8.3	CORO1C		CCND3
		C21orf59	CTD-2368P22.1	COX10		CCNE1
		C21orf91	CTD-2369P2.10	COX11		CCNF
		C22orf46	CTD-2521M24.8	COX19		CCNG1
		C2CD3	CTD-2526A2.2	COX20		CCNH
		C2CD5	CTD-2540F13.2	COX6C		CCNJ
		C2orf15	CTD-2541M15.1	COX7A2L		CCNK
		C2orf43	CTD-2547L24.3	CPA4		CCNL2
		C2orf44	CTD-2547L24.4	CPED1		CCNO
		C2orf61	CTD-2552B11.3	CPM		CCNT1
		C2orf68	CTD-2552K11.2	CPNE2		CCNY
		C2orf82	CTD-2555K7.2	CPNE3		CCP110
		C2orf88	CTD-2555K7.4	CPQ		CCR10
		C3orf18	CTD-2561B21.4	CPS1		CCRL2
		C3orf52	CTD-2561B21.5	CPSF4		CCSER2
		C3orf58	CTD-2562J15.6	CPSF6		CCT2
		C3orf62	CTD-2619J13.13	CPT1A		CCT3
		C3orf67	CTD-2619J13.14	CPT1C		CCT4
		C4orf27	CTD-2619J13.17	CRABP2		CCT5
		C4orf3	CTD-2619J13.19	CRADD		CCT6A
		C4orf32	CTD-2622I13.3	CREB3		CCT7
		C4orf33	CTD-2639E6.4	CREB3L1		CCT8
		C4orf47	CTD-2639E6.9	CREB5		CD14
		C4orf48	CTD-2649C14.1	CRELD1		CD24
		C5	CTD-2650P22.1	CRELD2		CD274
		C5AR1	CTD-2651B20.6	CREM		CD276
		C5orf15	CTD-3074O7.5	CRIM1		CD2AP
		C5orf22	CTD-3076O17.2	CRIP2		CD2BP2
		C5orf24	CTD-3088G3.4	CROT		CD300C
		C5orf30	CTD-3088G3.8	CRTC1		CD302
		C5orf34	CTD-3154N5.1	CRTC2		CD320
		C5orf42	CTD-3185P2.1	CRYAB		CD3EAP
		C5orf56	CTD-3195I5.1	CRYZL1		CD40
		C5orf63	CTD-3203P2.2	CSDC2		CD55
		C6orf1	CTD-3222D19.7	CSDE1		CD58
		C6orf120	CTDP1	CSE1L		CD99L2
		C6orf132	CTDSPL	CSGALNACT1		CDA
		C6orf226	CTDSPL2	CSK		CDADC1
		C6orf52	CTGF	CSMD2		CDC14A
		C6orf89	CTIF	CSNK1D		CDC14B
		C7orf26	CTNNA1	CSNK1E		CDC23
		C7orf31	CTNNAP1	CSNK1G1		CDC25C
		C7orf50	CTNND1	CSNK1G2		CDC27
		C7orf55-LUC7L2	CTPS1	CSNK2A2		CDC34
		C7orf60	CTPS2	CSPP1		CDC37
		C7orf61	CTRL	CSRNP1		CDC37L1
		C7orf73	CTSV	CSRNP2		CDC42
		C8G	CTTN	CSTB		CDC42BPA
		C8orf37	CTTNBP2NL	CSTF2T		CDC42BPB
		C8orf44-SGK3	CUL9	CTAGE5		CDC42EP1
		C8orf82	CUX1	CTBP2		CDC42EP2
		C9	CWC25	CTBS		CDC42EP4
		C9orf114	CWC27	CTC1		CDC42SE1
		C9orf116	CWF19L2	CTDNEP1		CDC42SE2
		C9orf117	CXCL2	CTDSPL		CDC5L
		C9orf142	CXCL3	CTGF		CDCA3
		C9orf152	CXXC5	CTH		CDCA7
		C9orf156	CYB561	CTNNA1		CDCA7L
		C9orf163	CYB5B	CTNNB1		CDH11
		C9orf3	CYB5D1	CTNNBIP1		CDH13
		C9orf40	CYB5D2	CTNS		CDH2
		C9orf47	CYB5R2	CTPS1		CDH24
		C9orf64	CYB5R3	CTPS2		CDH6
		C9orf72	CYBRD1	CTR9		CDHR3
		C9orf78	CYCS	CTSA		CDIP1
		CA12	CYFIP2	CTSC		CDIPT
		CA13	CYP17A1-AS1	CTSD		CDK10
		CA5B	CYP1A1	CTSO		CDK14
		CAB39L	CYP1B1-AS1	CTXN1		CDK19
		CABIN1	CYP21A1P	CUEDC2		CDK20
		CABLES1	CYP21A2	CUL4A		CDK2AP1
		CABP5	CYP27B1	CUL4B		CDK4
		CACHD1	CYP27C1	CUL7		CDK5R1
		CACNA1C	CYP2C18	CUTA		CDK5RAP2
		CACNA2D1	CYP2C19	CWC27		CDK6
		CACNA2D3	CYP2D6	CWF19L2		CDK7
		CACNB3	CYP2D7P	CX3CL1		CDK9
		CACNB4	CYP2D8P	CXCL12		CDKAL1
		CACTIN	CYP2U1	CXCL16		CDKL1
		CACUL1	CYP46A1	CXXC1		CDKL5
		CACYBP	CYP4F12	CYB561		CDKN1A
		CAD	CYP4F35P	CYB561A3		CDKN1C
		CADM1	CYP4V2	CYB561D1		CDKN2AIP
		CADM3	CYTH3	CYB5B		CDKN2AIPNL
		CADPS2	DAAM1	CYB5D1		CDKN2B
		CAGE1	DAB2	CYB5R1		CDO1
		CALCOCO1	DAB2IP	CYCS		CDON
		CALCRL	DANCR	CYFIP1		CDR2L
		CALD1	DAPK1	CYP19A1		CDRT4
		CALHM2	DAPK3	CYP2U1		CDS1
		CALM2	DBIL5P	CYP51A1		CDS2
		CALM3	DCAF13P3	CYP7B1		CDV3
		CALML4	DCAF15	CYR61		CDYL
		CALR	DCAF4L1	CYSRT1		CDYL2
		CALU	DCAKD	CYTH2		CEACAM1
		CAMK1	DCDC2B	CYTL1		CEACAM19
		CAMK1D	DCDC2C	D2HGDH		CEBPZ
		CAMK2D	DCLK1	DAAM1		CELF1
		CAMK2N1	DCPS	DAAM2		CELF2
		CAMKK1	DCTN5	DAGLB		CEMIP
		CAMKMT	DCUN1D5	DAPK1		CENPB
		CAMSAP3	DDHD1	DAPK2		CENPBD1
		CAMTA1	DDHD2	DAPK3		CENPE
		CANX	DDIT3	DARS2		CENPF
		CAP2	DDN	DAXX		CENPH
		CAPG	DDR1	DAZAP2		CENPK
		CAPN1	DDR2	DBI		CENPP
		CAPN10-AS1	DDX17	DBN1		CEP104
		CAPN11	DDX19A	DBNDD1		CEP112
		CAPN15	DDX21	DBNDD2		CEP126
		CAPN2	DDX28	DBP		CEP128
		CAPN5	DDX42	DBR1		CEP152
		CAPN7	DDX46	DCAF13		CEP162
		CAPNS2	DDX47	DCAF4		CEP164
		CAPRIN1	DDX49	DCAF5		CEP170
		CAPS2	DDX50P1	DCAF6		CEP170B
		CAPZB	DDX51	DCAF8		CEP192
		CARD10	DDX55	DCBLD1		CEP290
		CARD8-AS1	DDX60	DCBLD2		CEP350
		CARD9	DEC1	DCK		CEP44
		CARF	DEGS1	DCLK1		CEP57
		CARM1	DENND3	DCLRE1C		CEP57L1
		CARS2	DENND4C	DCTN1		CEP63
		CASC15	DEPDC1B	DCTN3		CEP68
		CASC2	DERL2	DCUN1D3		CEP70
		CASC4	DESI2	DCXR		CEP76
		CASD1	DFFA	DDA1		CEP78
		CASP3	DFNA5	DDAH1		CEP83
		CASP4	DGAT2L7P	DDHD1		CEP85
		CASP8	DGCR2	DDI2		CEP85L
		CASS4	DGKA	DDIAS		CEP95
		CAST	DGKG	DDIT3		CEPT1
		CAT	DGKH	DDIT4		CERS2
		CATSPER1	DGKI	DDR1		CERS4
		CAV1	DHDDS	DDR2		CERS5
		CAV2	DHDH	DDRGK1		CERS6
		CBFA2T2	DHX15	DDX19A		CES2
		CBL	DHX29	DDX21		CES3
		CBLB	DHX32	DDX24		CFAP20
		CBLN3	DHX34	DDX27		CFAP206
		CBR1	DHX36	DDX39B		CFAP36
		CBR3	DHX37	DDX3X		CFAP43
		CBR3-AS1	DIAPH3	DDX41		CFAP44
		CBR4	DICER1	DDX42		CFAP69
		CBWD7	DIEXF	DDX50		CFB
		CBX2	DIO3	DDX51		CFDP1
		CBX3	DIP2A	DDX52		CFL1
		CBX4	DIP2C	DDX54		CFP
		CBX7	DIRC2	DDX55		CGNL1
		CBX8	DIS3L2	DDX56		CGRRF1
		CBY1	DISC1	DDX6		CHAC2
		CC2D1A	DISP1	DDX60		CHADL
		CC2D2A	DIXDC1	DDX60L		CHCHD1
		CCAR2	DKC1	DECR1		CHCHD2
		CCBE1	DKK3	DEDD		CHCHD3
		CCBL2	DLD	DEDD2		CHCHD6
		CCDC101	DLEU2L	DEF8		CHCHD7
		CCDC106	DLG3	DEK		CHD1
		CCDC107	DLG4	DENND1A		CHD1L
		CCDC109B	DLG5	DENND1B		CHD6
		CCDC110	DLGAP1-AS1	DENND2C		CHEK1
		CCDC113	DLGAP1-AS2	DENND4C		CHEK2
		CCDC115	DLGAP5	DENND5B		CHGA
		CCDC116	DLL3	DEPDC1		CHI3L1
		CCDC121	DLL4	DEPDC1B		CHIC1
		CCDC124	DLX2	DEPDC5		CHID1
		CCDC132	DMXL1	DEPDC7		CHIT1
		CCDC136	DMXL2	DEPTOR		CHKA
		CCDC137	DNAAF2	DERA		CHM
		CCDC142	DNAH10	DERL1		CHMP1B
		CCDC146	DNAH12	DESI1		CHMP5
		CCDC149	DNAH17	DESI2		CHMP7
		CCDC151	DNAH2	DEXI		CHORDC1
		CCDC154	DNAJB1	DGCR2		CHPF2
		CCDC159	DNAJB5	DGKD		CHPT1
		CCDC167	DNAJC13	DGKH		CHRDL1
		CCDC168	DNAJC16	DGKI		CHRNA10
		CCDC17	DNAJC17	DGLUCY		CHST1
		CCDC171	DNAJC19	DGUOK		CHST11
		CCDC18	DNAJC3	DHCR7		CHST15
		CCDC180	DNAJC3-AS1	DHFR		CHST2
		CCDC183	DNAJC5	DHRS3		CHST3
		CCDC186	DNAL1	DHRS4		CHSY3
		CCDC24	DNM3OS	DHRS7		CIAO1
		CCDC28B	DNTTIP2	DHRS7B		CIAPIN1
		CCDC3	DOCK1	DHX15		CIART
		CCDC30	DOCK10	DHX30		CIB1
		CCDC39	DOCK11	DHX33		CIDEB
		CCDC47	DOCK4	DHX34		CILP2
		CCDC50	DOCK5	DHX35		CIP2A
		CCDC51	DOCK7	DHX38		CIPC
		CCDC53	DOCK9	DHX58		CIRBP
		CCDC59	DOHH	DIABLO		CISD1
		CCDC6	DOK3	DIAPH2		CISD2
		CCDC62	DOK7	DIAPH3		CIT
		CCDC69	DOPEY2	DICER1		CIZ1
		CCDC71L	DOT1L	DIO2		CKAP2
		CCDC74B	DPH3	DIP2B		CKAP4
		CCDC77	DPH7	DIP2C		CKAP5
		CCDC78	DPM1	DIRAS1		CKS2
		CCDC79	DPM2	DIRC2		CLASP1
		CCDC8	DPY19L1	DIRC3		CLASP2
		CCDC80	DPY19L3	DIS3L		CLBA1
		CCDC84	DPY19L4	DIS3L2		CLCA2
		CCDC85B	DPYSL2	DISC1		CLCF1
		CCDC86	DPYSL3	DIXDC1		CLCN5
		CCDC88A	DQX1	DKK1		CLCN6
		CCDC88B	DRC1	DKK3		CLDN1
		CCDC88C	DRD4	DLC1		CLDN11
		CCDC89	DSCR9	DLG1		CLDN12
		CCDC9	DSG2	DLGAP4		CLDN4
		CCDC90B	DSN1	DLGAP5		CLDND2
		CCDC91	DST	DLL1		CLEC16A
		CCDC92	DSTYK	DLST		CLEC2B
		CCDC93	DTL	DMAC1		CLIC1
		CCDC94	DTNA	DMAP1		CLIC3
		CCER2	DTNB	DMD		CLIC4
		CCHCR1	DTX3	DMGDH		CLIC6
		CCIN	DUSP1	DMKN		CLINT1
		CCKAR	DUSP12	DMPK		CLIP4
		CCL26	DUSP18	DMRTA1		CLK1
		CCL28	DUSP2	DMXL1		CLK3
		CCNA1	DUSP5P1	DMXL2		CLMN
		CCNB1	DYM	DNAAF2		CLMP
		CCNB1IP1	DYNC1I2	DNAAF4		CLN3
		CCNB3	DYNC1LI2	DNAAF5		CLNS1A
		CCNC	DYNC2H1	DNAH14		CLP1
		CCND1	DYRK3	DNAJA1		CLPB
		CCND2	DZIP1	DNAJB11		CLPX
		CCNE1	E2F1	DNAJB12		CLSTN1
		CCNE2	E2F7	DNAJB14		CLSTN3
		CCNF	EAF1	DNAJC1		CLTA
		CCNG1	EBF1	DNAJC10		CLTCL1
		CCNJ	EBF2	DNAJC15		CLUH
		CCNL1	EBLN2	DNAJC16		CLYBL
		CCNO	ECI2	DNAJC17		CMAS
		CCNT1	ECT2	DNAJC2		CMC2
		CCNT2	EDEM3	DNAJC21		CMKLR1
		CCNY	EDIL3	DNAJC3		CMPK1
		CCPG1	EEF1A1P3	DNAJC8		CMPK2
		CCR1	EEF1A2	DNASE1		CMSS1
		CCRN4L	EEF2K	DNASE2		CMTM4
		CCSER2	EEFSEC	DNHD1		CMTM7
		CCT2	EEPD1	DNM1L		CMTR1
		CCT3	EFCAB14	DNM2		CMTR2
		CCT4	EFCAB4A	DOCK1		CMYA5
		CCT5	EFCAB7	DOCK10		CNBD2
		CCT6A	EFCAB8	DOCK11		CNBP
		CCT7	EFEMP2	DOCK2		CNEP1R1
		CCT8	EFHC1	DOCK4		CNGB1
		CD101	EFNA2	DOCK5		CNIH3
		CD109	EGFR	DOCK7		CNIH4
		CD14	EGLN1	DOCK9		CNKSR2
		CD164	EGLN3	DOHH		CNNM2
		CD248	EGOT	DOK4		CNNM3
		CD274	EGR2	DOK6		CNNM4
		CD276	EGR3	DOPEY1		CNOT1
		CD27-AS1	EHMT1	DOPEY2		CNOT10
		CD302	EID2B	DPAGT1		CNOT11
		CD320	EID3	DPF2		CNOT2
		CD3EAP	EIF1	DPH1		CNOT4
		CD4	EIF2AK3	DPH2		CNOT8
		CD44	EIF2B3	DPH5		CNOT9
		CD46	EIF2S1	DPH6		CNP
		CD47	EIF3E	DPP3		CNPY2
		CD63	EIF3H	DPP4		CNRIP1
		CD68	EIF3J	DPP7		CNST
		CD79A	EIF4A1	DPP8		CNTLN
		CD79B	EIF4A1P5	DPP9		CNTN3
		CD81	EIF4A2	DPY19L1		CNTNAP3B
		CD82	EIF4E2	DPY19L4		CNTROB
		CD9	EIF4G1	DPYD		COA6
		CD93	EIF5	DR1		COA7
		CD99L2	EIF5A	DRAM2		COBLL1
		CDA	EIF5AL1	DRG2		COG1
		CDC123	EIF5AP3	DSCR3		COG2
		CDC14B	ELF2	DSEL		COG5
		CDC16	ELF3	DSP		COG6
		CDC20	ELF4	DST		COG8
		CDC23	ELFN2	DTD1		COG8
		CDC25A	ELL2	DTL		COL11A1
		CDC25B	ELMO2	DTNA		COL12A1
		CDC27	ELMO3	DTNB		COL14A1
		CDC34	ELMOD2	DTX3		COL15A1
		CDC37	ELOVL3	DTX3L		COL17A1
		CDC37L1	ELOVL4	DUS1L		COL21A1
		CDC42BPA	ELOVL5	DUS3L		COL24A1
		CDC42BPB	ELOVL6	DUSP1		COL27A1
		CDC42BPG	ELP4	DUSP10		COL4A1
		CDC42EP1	ELTD1	DUSP18		COL4A2
		CDC42EP2	EMC4	DUSP2		COL4A3BP
		CDC42EP3	EMG1	DUSP3		COL4A4
		CDC42EP4	EML1	DUSP5		COL5A1
		CDC42SE1	EML4	DUSP7		COL5A2
		CDC42SE2	EMP1	DVL1		COL5A3
		CDC5L	EMX2	DVL3		COL6A3
		CDC7	EN2	DYM		COL6A6
		CDC73	ENDOD1	DYNC1H1		COL7A1
		CDCA2	ENO1-AS1	DYNC1I2		COL8A1
		CDCA5	ENO3	DYNC2H1		COLEC12
		CDCA7L	ENOX1	DYNLL2		COLGALT2
		CDCA8	ENOX2	DYNLT3		COLQ
		CDH11	ENTHD2	DYRK1A		COMMD1
		CDH13	ENTPD4	DYRK1B		COMMD10
		CDH16	ENTPD6	DYRK2		COMMD5
		CDH2	ENY2	DYRK3		COMMD7
		CDH24	EP400NL	DYRK4		COMMD8
		CDIP1	EPB41	DZANK1		COMTD1
		CDK11A	EPB41L2	DZIP1		COPA
		CDK12	EPB41L4A-AS1	DZIP1L		COPB1
		CDK14	EPC1	E2F1		COPG2
		CDK19	EPHA10	E2F8		COPRS
		CDK20	EPHX3	E4F1		COPZ2
		CDK2AP1	EPM2A	EBAG9		COQ10A
		CDK3	EPN2	EBF1		COQ10B
		CDK4	EPPK1	EBF3		COQ3
		CDK5R1	EPRS	EBNA1BP2		COQ4
		CDK5RAP2	EPS15	ECE1		COQ9
		CDK6	EPS8	ECE2		CORO2B
		CDK8	EPS8L2	ECHDC2		CORO7
		CDKAL1	ERAL1	ECI1		COX10
		CDKL2	ERAP1	ECM1		COX15
		CDKL3	ERBB2	EDC4		COX16
		CDKL5	ERBB2IP	EDEM3		COX17
		CDKN1A	ERCC6-PGBD3	EDF1		COX18
		CDKN1C	EREG	EDIL3		COX5A
		CDKN2AIP	ERI2	EEF1AKMT1		COX6B1
		CDKN2B	ERICH2	EEF2		COX7A2
		CDKN2C	ERLEC1	EEPD1		COX7B
		CDKN3	ERMAP	EFCAB11		COX7C
		CDON	ERMARD	EFCAB6		CPA4
		CDR2L	ERN1	EFEMP1		CPD
		CDRT4	ERVMER61-1	EFEMP2		CPEB1
		CDS2	ESAM	EFHC1		CPEB4
		CDT1	ESCO2	EFHC2		CPED1
		CDV3	ETF1	EFL1		CPNE1
		CDYL	ETFDH	EFNA1		CPNE2
		CEACAM1	ETV1	EFNA5		CPNE8
		CEBPB-AS1	ETV5	EFNB1		CPOX
		CEBPE	EVC2	EFNB2		CPPED1
		CEBPG	EVI5	EFS		CPQ
		CEBPZ	EVI5L	EFTUD2		CPS1
		CEBPZOS	EVPL	EGFR		CPSF1
		CECR1	EWSR1	EGLN2		CPSF2
		CECR5	EXD1	EGR1		CPSF3
		CECR5-AS1	EXOC2	EGR2		CPSF4
		CECR6	EXOC4	EGR3		CPSF7
		CEL	EXOC6	EHBP1		CPT2
		CELF2	EXOC6B	EHBP1L1		CPXM2
		CELSR2	EXPH5	EHD2		CRABP2
		CELSR3	EYA4	EHD4		CRACR2A
		CEMIP	EZH1	EHMT2		CRADD
		CEND1	EZR	EI24		CREB1
		CENPB	F2	EID2		CREB3
		CENPC	F2RL3	EID2B		CREB3L2
		CENPF	FABP5	EIF1		CREB5
		CENPH	FABP5P12	EIF1AX		CREBBP
		CENPL	FADS3	EIF2AK1		CREG2
		CENPM	FAF1	EIF2AK4		CRELD2
		CENPN	FAM102B	EIF2B1		CRIM1
		CENPP	FAM104A	EIF2B3		CRK
		CENPU	FAM105A	EIF2B4		CRLS1
		CENPV	FAM105B	EIF2B5		CRNKL1
		CEP112	FAM109B	EIF2S1		CRTC1
		CEP120	FAM110B	EIF2S2		CRTC3
		CEP126	FAM111A	EIF2S3		CRYAB
		CEP131	FAM111B	EIF3A		CRYBG3
		CEP135	FAM114A1	EIF3B		CRYL1
		CEP170B	FAM115A	EIF3D		CRYM
		CEP192	FAM115B	EIF3G		CRYZ
		CEP295NL	FAM118A	EIF3H		CSE1L
		CEP350	FAM118B	EIF3I		CSGALNACT1
		CEP55	FAM120AOS	EIF3J		CSMD2
		CEP57	FAM124B	EIF3K		CSNK1A1
		CEP57L1	FAM126A	EIF3L		CSNK1E
		CEP63	FAM129A	EIF4A2		CSNK1G2
		CEP70	FAM132A	EIF4E2		CSNK2A2
		CEP76	FAM133B	EIF4ENIF1		CSRNP1
		CEP83	FAM135A	EIF4G1		CSRNP2
		CEP85L	FAM136A	EIF4G2		CSRNP3
		CERCAM	FAM13B	EIF4G3		CSTB
		CERS1	FAM160B2	EIF5		CSTF1
		CERS4	FAM161B	EIF5A		CSTF2T
		CERS6	FAM168A	EIF6		CTAGE5
		CES1	FAM171A1	ELAVL1		CTBP2
		CES2	FAM171B	ELF1		CTBS
		CES3	FAM175A	ELF2		CTDSP2
		CES4A	FAM177B	ELFN1		CTDSPL
		CETP	FAM178A	ELL3		CTIF
		CFAP20	FAM179A	ELMO1		CTNNAL1
		CFAP44	FAM193A	ELOA		CTNNBIP1
		CFAP69	FAM196B	ELOB		CTNNBL1
		CFAP97	FAM199X	ELOF1		CTNND1
		CFDP1	FAM20C	ELOVL1		CTNS
		CFH	FAM212A	ELOVL3		CTPS2
		CFLAR	FAM214B	ELOVL4		CTR9
		CFP	FAM219A	ELOVL5		CTRL
		CGNL1	FAM21C	ELOVL6		CTSL
		CH17-373J23.1	FAM220A	ELP2		CTSZ
		CH25H	FAM227A	ELP4		CU639417.1
		CH507-9B2.5	FAM26E	EMC10		CUL1
		CHAC2	FAM3C	EMC3		CUL3
		CHCHD2	FAM3C2	EMD		CUL4A
		CHCHD3	FAM46C	EMILIN1		CUL9
		CHCHD4	FAM53B	EML1		CUTA
		CHCHD6	FAM60A	EML3		CUTC
		CHD1	FAM63A	EML4		CUX1
		CHD1L	FAM63B	EMP1		CWC15
		CHD2	FAM65B	EMP2		CWC25
		CHD3	FAM71A	ENDOD1		CWC27
		CHD4	FAM71E2	ENGASE		CXADR
		CHD5	FAM71F1	ENO2		CXCL12
		CHD6	FAM71F2	ENOSF1		CXorf40B
		CHD8	FAM76A	ENOX1		CYB561A3
		CHEK1	FAM83C	ENOX2		CYB5D1
		CHERP	FAM83E	ENPP1		CYB5R1
		CHFR	FAM83G	ENPP4		CYB5R3
		CHGB	FAM84B	ENTPD4		CYB5R4
		CHIC1	FAN1	ENTPD5		CYB5RL
		CHIC2	FANCD2	EP300		CYCS
		CHID1	FANCE	EPB41		CYHR1
		CHKB	FANCI	EPB41L1		CYP11A1
		CHL1	FANCL	EPB41L3		CYP19A1
		CHM	FAR2	EPB41L4A		CYP1A1
		CHML	FAR2P2	EPG5		CYP26C1
		CHMP1B	FARP1-AS1	EPHA2		CYP2U1
		CHMP3	FARS2	EPHA3		CYP3A5
		CHMP4A	FAS	EPHA4		CYP4F3
		CHMP4B	FASLG	EPHB2		CYR61
		CHMP7	FASTKD5	EPHX1		CYS1
		CHORDC1	FAT1	EPHX2		CYSRT1
		CHP1	FAT3	EPHX4		CYTH3
		CHPT1	FBN1	EPM2A		DAAM1
		CHRM4	FBXL17	EPRS		DAAM2
		CHRNA10	FBXL19	EPS15		DAB2
		CHRNB2	FBXL19-AS1	EPS8		DAB2IP
		CHST10	FBXL20	EPS8L2		DAD1
		CHST11	FBXL4	EPSTI1		DAGLB
		CHST12	FBXO16	ERAL1		DAPK1
		CHST14	FBXO21	ERAP2		DAPK2
		CHST15	FBXO36	ERBB2		DAPK3
		CHST3	FBXO38	ERBB3		DAPL1
		CHST5	FBXW10	ERC1		DBF4
		CHST6	FBXW11	ERCC2		DBF4B
		CHSY3	FBXW2	ERCC3		DBNDD1
		CHTF18	FBXW7	ERCC6L		DBR1
		CIAO1	FBXW8	ERCC6L2		DBT
		CIAPIN1	FCF1P2	ERCC8		DCAF1
		CIART	FCGBP	EREG		DCAF12
		CIC	FCHSD1	ERF		DCAF4L1
		CILP2	FCHSD2	ERGIC1		DCAF5
		CIRH1A	FCN2	ERGIC2		DCAF6
		CISD2	FCN3	ERI3		DCAF7
		CISH	FDX1L	ERLEC1		DCAKD
		CIT	FEM1A	ERO1A		DCBLD1
		CITED2	FER	ERP44		DCLK1
		CIZ1	FER1L4	ERRFI1		DCLK2
		CKAP2L	FER1L6	ERV3-1		DCLRE1A
		CKAP4	FERMT3	ERVK3-1		DCP1A
		CKAP5	FEZ2	ESCO2		DCP1B
		CKB	FGD1	ESR1		DCUN1D1
		CKS1B	FGD2	ESS2		DCUN1D2
		CKS2	FGF18	ESYT2		DCUN1D4
		CLASP1	FGFR3	ETF1		DCUN1D5
		CLASP2	FGR	ETFA		DDAH1
		CLASRP	FH	ETFDH		DDB1
		CLCF1	FHL1	ETS1		DDB2
		CLCN3	FHL2	ETV3		DDI2
		CLCN4	FHL3	ETV6		DDIT4L
		CLCN6	FHOD1	EVA1A		DDR1
		CLCN7	FHOD3	EVC		DDR2
		CLDN11	FIG4	EVC2		DDX1
		CLDN14	FIP1L1	EVI2B		DDX17
		CLDN15	FJX1	EVI5		DDX18
		CLDN4	FKBP14	EVI5L		DDX19A
		CLDND1	FKBP4	EVL		DDX20
		CLEC11A	FKBP9L	EWSR1		DDX21
		CLEC16A	FKTN	EXD2		DDX23
		CLEC2B	FLI1	EXO1		DDX27
		CLEC2D	FLJ00104	EXOC2		DDX28
		CLEC3B	FLJ00418	EXOC3		DDX52
		CLEC4A	FLJ20306	EXOC4		DDX55
		CLIC2	FLJ20373	EXOC6		DDX56
		CLIC4	FLNB	EXOC6B		DDX58
		CLIC6	FLOT1	EXOC8		DDX6
		CLIP1	FLVCR2	EXOSC10		DEAF1
		CLIP2	FMNL2	EXOSC4		DECR2
		CLIP4	FMNL3	EXOSC8		DEDD
		CLK1	FMO5	EXOSC9		DEDD2
		CLK2	FMR1-AS1	EXPH5		DEF8
		CLMP	FNBP1L	EXT1		DENND1A
		CLN3	FNBP1P1	EXT2		DENND1B
		CLN3	FNDC3A	EXTL3		DENND2C
		CLN5	FNDC3B	EYA1		DENND2D
		CLN6	FNDC7	EYA4		DENND3
		CLOCK	FOCAD	EZR		DENND4A
		CLP1	FOS	F11R		DENND4C
		CLPTM1	FOSB	F8		DENND5A
		CLPX	FOSL1	FAAP20		DENND5B
		CLSPN	FOSL2	FABP5		DENR
		CLSTN2	FOXD4	FADS2		DEPDC1
		CLTA	FOXD4L1	FADS3		DEPDC5
		CLU	FOXD4L3	FAF1		DEPDC7
		CLUAP1	FOXF1	FAM102B		DEPTOR
		CLUH	FOXL1	FAM103A1		DERA
		CLYBL	FOXN3	FAM107B		DESI2
		CMAS	FOXO1	FAM111A		DFFA
		CMB9-22P13.1	FOXO4	FAM111B		DGAT1
		CMBL	FOXP1	FAM114A1		DGAT2
		CMC1	FOXP2	FAM114A2		DGKD
		CMIP	FOXQ1	FAM118B		DGKH
		CMSS1	FP15737	FAM120AOS		DGKI
		CMTM4	FPGT	FAM120B		DGLUCY
		CMTM7	FPGT-TNNI3K	FAM126A		DHCR24
		CMTR1	FRK	FAM129A		DHCR7
		CMTR2	FRMD1	FAM131A		DHDDS
		CMYA5	FRMD8	FAM135A		DHPS
		CNBD2	FRMPD3	FAM136A		DHRS12
		CNBP	FRS2	FAM13A		DHRS2
		CNIH1	FRYL	FAM13B		DHRS3
		CNIH3	FRZB	FAM149B1		DHRS4
		CNIH4	FSD1	FAM155A		DHRS4L2
		CNKSR1	FSTL1	FAM160A2		DHRS7
		CNKSR2	FTCD	FAM160B2		DHRS9
		CNKSR3	FTO-IT1	FAM161B		DHTKD1
		CNN2	FUBP1	FAM167B		DHX16
		CNN3	FUT10	FAM168A		DHX30
		CNNM3	FUT7	FAM168B		DHX34
		CNOT1	FUZ	FAM172A		DHX37
		CNOT4	FYN	FAM173B		DHX58
		CNOT7	FYTTD1P1	FAM180A		DIABLO
		CNOT8	FZD4	FAM180B		DIAPH2
		CNPY2	FZD6	FAM189B		DIAPH3
		CNPY3	FZR1	FAM192A		DIMT1
		CNTD2	GAB1	FAM196A		DIO2
		CNTNAP1	GAB2	FAM198B		DIP2B
		CNTNAP3	GABPB1-AS1	FAM19A5		DIP2C
		CNTRL	GADD45A	FAM207A		DIRAS2
		COA1	GADD45B	FAM20A		DIRC2
		COA4	GADD45G	FAM20C		DIRC3
		COA5	GAL3ST1	FAM210B		DIS3
		COA6	GALK1	FAM212B		DIS3L
		COA7	GALK2	FAM214B		DIS3L2
		COBLL1	GALM	FAM217B		DISC1
		COG5	GALNT11	FAM219A		DISP1
		COG6	GALNT2	FAM219B		DISP2
		COIL	GALNT6	FAM229B		DKC1
		COL11A1	GALNT7	FAM234A		DLAT
		COL11A2	GALNT9	FAM234B		DLC1
		COL12A1	GAPDHP62	FAM241B		DLD
		COL14A1	GAREM	FAM35A		DLG1
		COL15A1	GAREML	FAM46A		DLG3
		COL16A1	GAS5	FAM46C		DLG5
		COL17A1	GAS6-AS1	FAM47E-STBD1		DLGAP3
		COL18A1	GAS6-AS2	FAM50B		DLGAP4
		COL1A1	GATAD1	FAM53C		DMAC1
		COL1A2	GATS	FAM57B		DMAC2
		COL20A1	GATSL3	FAM83G		DMAP1
		COL21A1	GBP1	FAM83H		DMD
		COL22A1	GBP2	FAM84A		DMGDH
		COL2A1	GBP3	FAM84B		DMPK
		COL3A1	GDAP2	FAM89B		DMRTA1
		COL4A1	GDF15	FAM8A1		DMTF1
		COL4A2	GDF9	FAM92A		DMXL1
		COL4A3BP	GEM	FAM96B		DMXL2
		COL4A5	GEMIN4	FAM98A		DNAAF2
		COL5A1	GEN1	FAM98B		DNAAF5
		COL5A2	GFER	FAM98C		DNAH1
		COL6A2	GFM1	FAN1		DNAH10OS
		COL6A3	GGA2	FANCA		DNAH5
		COL7A1	GGPS1	FANCB		DNAH7
		COL8A1	GGT1	FANCC		DNAJA1
		COLEC12	GGTA2P	FANCD2		DNAJA2
		COLGALT1	GHR	FANCG		DNAJA3
		COLQ	GHRHR	FANCI		DNAJB1
		COMMD1	GINS2	FANCL		DNAJB14
		COMMD10	GINS4	FANK1		DNAJB2
		COMMD4	GIT1	FAP		DNAJB4
		COMMD7	GIT2	FAR1		DNAJB6
		COMMD8	GJC2	FAR2		DNAJC11
		COMMD9	GJD4	FARS2		DNAJC13
		COPA	GLCE	FARSA		DNAJC14
		COPB1	GLE1	FARSB		DNAJC15
		COPB2	GLI1	FASN		DNAJC18
		COPE	GLI2	FAT3		DNAJC2
		COPG2	GLI3	FAXDC2		DNAJC25
		COPS2	GLIS1	FBN2		DNAJC7
		COPS3	GLIS2	FBRS		DNAJC8
		COPS7A	GLMN	FBXL17		DNALI1
		COPZ1	GLRB	FBXL18		DNASE1L1
		COPZ2	GLYATL2	FBXL2		DNHD1
		COQ10A	GMCL1	FBXL20		DNLZ
		COQ10B	GMEB2	FBXL4		DNM1L
		COQ4	GMNN	FBXL5		DNM2
		COQ6	GMPPA	FBXL6		DNM3
		CORO1B	GNA15	FBXL7		DNMBP
		CORO6	GNAQ	FBXL8		DNMT1
		CORO7-PAM16	GNAZ	FBXO10		DNMT3A
		CORT	GNB4	FBXO25		DNMT3B
		COX10	GNB5	FBXO30		DNTTIP2
		COX14	GNL3	FBXO32		DOCK1
		COX15	GNL3LP1	FBXO36		DOCK10
		COX19	GOLGA2	FBXO45		DOCK11
		COX4I1	GOLGA4	FBXO5		DOCK2
		COX6A1	GOLGA8A	FBXO6		DOCK4
		COX7A1	GOLIM4	FBXW4		DOCK5
		COX7A2	GOLT1A	FBXW9		DOCK7
		COX7A2L	GOSR2	FCHSD2		DOCK9
		COX7B	GOT2P2	FDX2		DOHH
		COX8A	GP5	FDXR		DOK4
		CP	GPALPP1	FEM1A		DOK5
		CPA4	GPBAR1	FEM1B		DOK6
		CPD	GPBP1L1	FER		DOLK
		CPE	GPC1	FER1L6		DOLPP1
		CPEB1	GPCPD1	FERMT2		DONSON
		CPED1	GPD1	FERMT3		DOPEY2
		CPM	GPD1L	FEZ2		DPF2
		CPN2	GPD2	FGD4		DPF3
		CPNE1	GPER1	FGF1		DPH1
		CPNE3	GPN2	FGF10		DPH2
		CPNE7	GPNMB	FGF13		DPH5
		CPNE8	GPR1	FGF18		DPH6
		CPOX	GPR111	FGF5		DPH7
		CPPED1	GPR126	FGFBP3		DPP4
		CPS1	GPR153	FGFR1OP		DPP7
		CPSF6	GPR155	FGFR2		DPY19L1
		CPSF7	GPR161	FGFRL1		DPY19L3
		CPT1B	GPR176	FGGY		DPY19L4
		CPT1C	GPR179	FHL3		DPYD
		CRABP2	GPR180	FHOD1		DPYSL2
		CRADD	GPR27	FHOD3		DPYSL3
		CRAT	GPR39	FIBIN		DR1
		CRBN	GPR62	FIBP		DRAM2
		CRCP	GPR89A	FIG4		DRG1
		CREB1	GPSM2	FIGN		DRG2
		CREB3L1	GPX8	FILIP1L		DRGX
		CREB3L2	GRAMD2	FITM2		DSCC1
		CREB5	GRAMD4	FJX1		DSE
		CREBL2	GRB10	FKBP14		DSG2
		CREBRF	GRB14	FKBP4		DSP
		CREG1	GREM2	FKTN		DST
		CRELD2	GRHL3	FLAD1		DSTYK
		CRIM1	GRIN2C	FLI1		DTNA
		CRIP1	GRK1	FLNA		DTNB
		CRIP1	GRK5	FLRT2		DTNBP1
		CRISPLD1	GRM2	FLVCR2		DTWD2
		CRISPLD2	GRM6	FLYWCH1		DTX3
		CRK	GRPEL1	FMN1		DTX3L
		CRKL	GRPEL2	FMNL2		DTX4
		CRTAP	GRTP1-AS1	FNBP1		DUS3L
		CRTC1	GRWD1	FNBP4		DUSP1
		CRY1	GS1-124K5.2	FNDC3A		DUSP10
		CRY2	GS1-124K5.9	FNDC3B		DUSP11
		CRYAB	GS1-358P8.4	FNIP1		DUSP18
		CRYBG3	GSC	FNIP2		DUSP2
		CRYL1	GSKIP	FNTA		DUSP22
		CRYZ	GSTCD	FNTB		DUSP3
		CRYZL1	GSTM3	FOCAD		DUSP5
		CS	GSTO2	FOS		DUSP7
		CSDC2	GTF2A1	FOSB		DVL1
		CSDE1	GTF2A2	FOSL2		DVL2
		CSF1	GTF2E2	FOXJ2		DYM
		CSF2	GTF2F2	FOXK1		DYNC1LI1
		CSGALNACT1	GTF2H1	FOXN3		DYNC2H1
		CSK	GTF2H3	FOXO3		DYNLL1
		CSNK1D	GTF3C1	FOXP1		DYNLT3
		CSNK1E	GTF3C4	FOXP2		DYRK3
		CSNK1G1	GTPBP4	FOXRED2		DZANK1
		CSNK1G2	GXYLT1	FP565260.1		DZIP1
		CSNK1G3	H1F0	FRA10AC1		DZIP1L
		CSNK2B-LY6G5B--991	H1FX	FRMD4A		E2F5
		CSPG4	H2AFJ	FRMD4B		E2F6
		CSPG5	H6PD	FRMD5		E2F7
		CSPP1	HABP4	FRMD8		E4F1
		CSRNP1	HACE1	FRMPD4		EAF1
		CSTB	HADHB	FRS2		EARS2
		CSTF2	HAGH	FRY		EBAG9
		CSTF2T	HAL	FRYL		EBF1
		CSTF3	HAMP	FSCN1		EBF2
		CTA-217C2.2	HAS3	FSCN3		EBF3
		CTA-243E7.1	HAUS2	FSD1L		EBNA1BP2
		CTA-29F11.1	HAUS5	FSTL1		EBP
		CTA-373H7.7	HAUS8	FSTL3		ECE1
		CTA-384D8.36	HBEGF	FTH1		ECHDC2
		CTA-445C9.14	HBP1	FTO		ECHDC3
		CTAGE11P	HCCS	FUBP1		ECI1
		CTAGE5	HCFC2	FUS		EDC3
		CTB-102L5.4	HCG11	FUT11		EDC4
		CTB-119C2.1	HCLS1	FUT8		EDF1
		CTB-131K11.1	HCP5	FXR2		EDIL3
		CTB-25B13.12	HCRTR1	FXYD5		EDNRA
		CTB-25B13.5	HDAC11	FYN		EEA1
		CTB-31O20.2	HDAC5	FYTTD1		EED
		CTB-49A3.2	HDAC6	FZD4		EEF1AKMT1
		CTB-50L17.8	HDAC7	FZD5		EEF1AKMT2
		CTB-54O9.9	HDHD1	FZD6		EEF1AKMT3
		CTB-91J4.1	HDHD2	G2E3		EEF2K
		CTBP1	HEATR2	G6PC3		EEFSEC
		CTBP1-AS2	HEATR3	G6PD		EEPD1
		CTBP2	HEATR5A	GAA		EFCAB10
		CTBP2P7	HEATR5B	GAB2		EFCAB14
		CTBP2P8	HECA	GABBR2		EFCAB2
		CTBS	HECTD3	GABPB2		EFCAB6
		CTC-1337H24.4	HEG1	GADD45A		EFEMP1
		CTC-232P5.1	HELZ2	GADD45GIP1		EFHC1
		CTC-241N9.1	HERC2P2	GAK		EFL1
		CTC-246B18.10	HERC4	GAL3ST4		EFNA1
		CTC-296K1.4	HERPUD1	GALK2		EFNA5
		CTC-326K19.6	HES1	GALM		EFNB2
		CTC-329D1.2	HEXA-AS1	GALNT1		EFR3A
		CTC-338M12.4	HGFAC	GALNT10		EFTUD2
		CTC-338M12.6	HGS	GALNT11		EGFLAM
		CTC-444N24.11	HHIPL2	GALNT13		EGFR
		CTC-459F4.1	HIATL1	GALNT15		EGLN1
		CTC-459F4.3	HIBCH	GALNT16		EGLN2
		CTC-479C5.12	HIF1AN	GALNT18		EGLN3
		CTC-492K19.7	HILS1	GALNT2		EHBP1
		CTC-524C5.2	HINT1	GALNT3		EHD2
		CTC-534A2.2	HIP1	GALNT4		EHD3
		CTC-550B14.6	HIST1H1B	GALNT5		EHMT1
		CTC-559E9.6	HIST1H1C	GALNT7		EI24
		CTC-573N18.1	HIST1H1D	GAN		EID1
		CTD-2007H13.3	HIST1H1E	GANC		EID2
		CTD-2047H16.3	HIST1H2AB	GAREM2		EID2B
		CTD-2095E4.5	HIST1H2AG	GARS		EID3
		CTD-2116N20.1	HIST1H2AI	GART		EIF1
		CTD-2132N18.3	HIST1H2AJ	GAS1		EIF1AD
		CTD-2162K18.4	HIST1H2AL	GAS2L3		EIF1AX
		CTD-2165H16.4	HIST1H2BM	GAS6		EIF1B
		CTD-2184D3.3	HIST1H2BO	GATAD1		EIF2A
		CTD-2186M15.3	HIST1H3B	GATB		EIF2AK3
		CTD-2192J16.26	HIST1H3C	GATC		EIF2AK4
		CTD-2196E14.7	HIST1H3F	GATD1		EIF2B2
		CTD-2196E14.9	HIST1H3G	GATS		EIF2B4
		CTD-2199O4.3	HIST1H3H	GBE1		EIF2B5
		CTD-2199O4.7	HIST1H3PS1	GBP2		EIF2S1
		CTD-2201E18.5	HIST1H4D	GCAT		EIF2S3
		CTD-2207O23.12	HIST2H2BA	GCC1		EIF3B
		CTD-2256P15.1	HIST3H2A	GCH1		EIF3D
		CTD-2256P15.2	HK3	GCHFR		EIF3E
		CTD-2263F21.1	HKDC1	GCN1		EIF3H
		CTD-2270P14.1	HKR1	GCNT1		EIF3I
		CTD-2270P14.5	HLA-DMA	GCNT4		EIF3K
		CTD-2278I10.6	HLCS	GDAP2		EIF3M
		CTD-2287O16.5	HLTF	GDF15		EIF4A2
		CTD-2288F12.1	HMCN1	GDF6		EIF4A3
		CTD-2302E22.5	HMCN2	GDI1		EIF4E
		CTD-2302E22.6	HMG20B	GDI2		EIF4E3
		CTD-2336O2.1	HMGB1P24	GDPD5		EIF4EBP1
		CTD-2369P2.10	HMGCS1	GEMIN2		EIF4EBP3
		CTD-2369P2.12	HMGN1P3	GEMIN4		EIF4G1
		CTD-2371O3.3	HMHA1	GEN1		EIF4G2
		CTD-2410N18.4	HMMR	GET4		EIF4G3
		CTD-2506P8.6	HMOX2	GFER		EIF4H
		CTD-2510F5.6	HNRNPA0	GFOD2		EIF5
		CTD-2517O10.6	HNRNPA1	GFRA1		EIF5A
		CTD-2521M24.8	HNRNPA1P30	GGA2		EIF5A2
		CTD-2545M3.6	HNRNPA2B1	GGCT		EIF5B
		CTD-2547G23.4	HNRNPA3	GHR		EIF6
		CTD-2555C10.3	HNRNPC	GID8		EIPR1
		CTD-2555O16.4	HNRNPCP2	GIGYF1		ELAC2
		CTD-2561B21.8	HNRNPD	GINM1		ELF1
		CTD-2562J17.6	HNRNPDL	GINS1		ELF4
		CTD-2574D22.6	HNRNPF	GINS2		ELFN1
		CTD-2587H24.14	HNRNPH3	GINS4		ELK1
		CTD-2588C8.8	HNRNPLL	GIPC1		ELK3
		CTD-2589M5.5	HNRNPR	GIT1		ELK4
		CTD-2619J13.13	HNRNPU	GJB3		ELL3
		CTD-2619J13.14	HNRNPU-AS1	GK		ELMO1
		CTD-2619J13.5	HOXA10	GLA		ELMOD3
		CTD-2639E6.9	HOXA10-AS	GLCE		ELN
		CTD-2649C14.2	HOXA13	GLE1		ELOA
		CTD-3001H11.2	HOXD1	GLI3		ELOB
		CTD-3035K23.6	HP1BP3	GLIPR2		ELOC
		CTD-3064M3.4	HPS4	GLIS2		ELOF1
		CTD-3065J16.9	HRAS	GLIS3		ELOVL1
		CTD-3074O7.11	HRK	GLMP		ELOVL3
		CTD-3138B18.4	HS1BP3	GLO1		ELOVL4
		CTD-3141N22.1	HS2ST1	GLRB		ELP1
		CTD-3184A7.4	HS3ST1	GLRX		ELP4
		CTD-3185P2.1	HS3ST2	GLRX3		EMB
		CTD-3193O13.12	HS6ST1	GLS2		EMC10
		CTD-3214H19.16	hsa-mir-150	GLTP		EMC6
		CTD-3222D19.12	hsa-mir-6080	GLUD1		EMC8
		CTD-3222D19.8	hsa-mir-7162	GMDS		EMG1
		CTD-3222D19.9	HSBP1	GMEB1		EMG1
		CTDSP1	HSD11B1L	GMPPB		EMILIN1
		CTDSP2	HSD17B1	GMPR		EML1
		CTDSPL	HSD17B7	GMPS		EML3
		CTGF	HSD3B7	GNA12		EML4
		CTHRC1	HSD3BP5	GNA14		EMP1
		CTIF	HSH2D	GNAI1		EMP2
		CTNNA1	HSP90AB1	GNAI2		EMP3
		CTNNAP1	HSPA12A	GNAQ		EMSY
		CTNNB1	HSPA2	GNB2		ENC1
		CTNNBIP1	HSPA4	GNB4		ENDOD1
		CTNNBL1	HSPA5	GNE		ENDOG
		CTNND1	HSPA6	GNG12		ENG
		CTNS	HSPA8P15	GNL2		ENKD1
		CTPS1	HSPB2	GNPAT		ENO1
		CTPS2	HSPB2-C11orf52	GNPNAT1		ENO2
		CTR9	HSPBAP1	GOLGA2		ENOPH1
		CTRL	HSPD1P10	GOLGA7		ENOSF1
		CTSC	HYPK	GOLIM4		ENOX1
		CTSD	IARS2	GOPC		ENOX2
		CTSO	ICA1	GORAB		ENPP2
		CTSV	ICAM1	GORASP1		ENSA
		CTTN	ICAM2	GORASP2		ENTPD4
		CTTNBP2	ICAM4	GOSR1		ENTPD5
		CTTNBP2NL	ICK	GOSR2		ENY2
		CTU1	ICMT	GP5		EOGT
		CTU2	ICOSLG	GPAT4		EP400
		CUBN	ID1	GPATCH3		EPAS1
		CUEDC1	ID3	GPATCH4		EPB41L1
		CUEDC2	IDE	GPBP1		EPB41L2
		CUL4A	IDI2-AS1	GPC1		EPB41L3
		CUL4B	IER3	GPC6		EPB41L4A
		CUL7	IER5	GPD2		EPB41L4B
		CUX1	IFI27	GPHN		EPG5
		CUZD1	IFNAR1	GPKOW		EPGN
		CWC15	IFNE	GPN2		EPHA2
		CWC25	IFNGR1	GPR1		EPHA3
		CWC27	IFNGR2	GPR107		EPHA4
		CWF19L2	IFT140	GPR137		EPHA5
		CXCL12	IFT80	GPR153		EPHB2
		CXCL16	IFT81	GPR155		EPHB3
		CXCL2	IFT88	GPR161		EPHB6
		CXCL3	IGBP1	GPR176		EPHX1
		CXCR4	IGBP1P4	GPR27		EPM2A
		CXorf23	IGF2	GPR3		EPM2AIP1
		CXorf38	IGFBP1	GPR39		EPN1
		CXXC1	IGFL3	GPR68		EPN2
		CXXC5	IGHEP2	GPRASP1		EPRS
		CYB561D1	IGIP	GPRC5A		EPS15
		CYB5A	IKBKAP	GPS2		EPS15L1
		CYB5B	IKBKB	GPT2		EPS8
		CYB5D1	IKBKE	GRAMD1A		EPS8L2
		CYB5R1	IKZF2	GRB10		ERAL1
		CYB5R3	IL10RA	GRHL3		ERAP2
		CYB5R4	IL11	GRHPR		ERC1
		CYB5RL	IL12A	GRIA1		ERCC5
		CYBRD1	IL13	GRIN2A		ERCC6
		CYC1	IL13RA1	GRIN3A		EREG
		CYCS	IL17B	GRINA		ERG
		CYFIP1	IL17C	GRIP1		ERGIC1
		CYGB	IL17RD	GRIPAP1		ERGIC2
		CYLD	IL18BP	GRK3		ERI2
		CYP17A1	IL18RAP	GRK5		ERI3
		CYP1A1	IL19	GRK6		ERICH2
		CYP1B1	IL1A	GRM1		ERN1
		CYP1B1-AS1	IL1B	GRN		ERP44
		CYP20A1	IL1R1	GRPEL1		ERVK3-1
		CYP26B1	IL1R2	GRPEL2		ESD
		CYP27A1	IL1RN	GRSF1		ESPNL
		CYP27B1	IL20	GSK3A		ESR1
		CYP2C19	IL2RB	GSK3B		ESRRA
		CYP2S1	IL36G	GSS		ESYT1
		CYP2U1	IL36RN	GSTA4		ETF1
		CYP4F11	IL4R	GTDC1		ETFA
		CYP4V2	IL7	GTF2A1		ETFB
		CYS1	IL8	GTF2F1		ETFBKMT
		CYSRT1	ILF2	GTF2F2		ETFRF1
		CYSTM1	ILF3-AS1	GTF2IRD1		ETNK1
		CYTH1	ILKAP	GTF3A		ETS1
		DAAM2	IMPA2	GTF3C3		ETV3
		DAB2	IMPACT	GTF3C4		ETV4
		DAB2IP	IMPDH1	GTF3C5		ETV5
		DACT1	IMPG2	GTF3C6		ETV6
		DAD1	INADL	GTPBP1		ETV7
		DAG1	ING5	GTPBP4		EVC2
		DAGLB	INPP4A	GTPBP6		EVI2B
		DAP	INPP4B	GUCY1A2		EVI5
		DAP3	INPP5A	GUF1		EVI5L
		DAPK1	INSIG2	GULP1		EVL
		DAPK2	INSR	GXYLT2		EXO5
		DAPK3	INTS3	H2AFY		EXOC1
		DAPL1	INTS4	HACD3		EXOC2
		DARS	INTS7	HADH		EXOC3
		DAXX	INTS8	HAPLN3		EXOC3L1
		DAZAP1	INVS	HARS2		EXOC4
		DAZAP2	IPO8	HAS3		EXOC6B
		DBF4	IPO9	HASPIN		EXOC8
		DBNDD2	IPP	HAT1		EXOG
		DBNL	IQCA1P1	HAUS1		EXOSC4
		DBP	IQCC	HAUS2		EXT1
		DBR1	IQCJ-SCHIP1	HAUS4		EXT2
		DBT	IQGAP1	HAUS6		EXTL2
		DCAF10	IQGAP2	HAVCR2		EYA2
		DCAF11	IQGAP3	HBEGF		EYA4
		DCAF12	IQSEC1	HBS1L		EZH2
		DCAF12L2	IRAK3	HCCS		EZR
		DCAF15	IRF2	HCFC1		F11R
		DCAF4	IRF2BPL	HCFC2		F2R
		DCAF4L1	IRF4	HDAC5		F2RL1
		DCAF5	IRF5	HDAC7		F8
		DCAF6	IRF9	HDAC8		F8A1
		DCAF7	IRX4	HDAC9		FAAP20
		DCAF8	ISCA2	HDGFL2		FABP5
		DCAKD	ISG20	HDGFL3		FADD
		DCBLD2	ISG20L2	HDHD2		FADS1
		DCDC2B	ISYNA1	HDHD3		FADS2
		DCK	ITCH	HDLBP		FAF1
		DCLK1	ITFG1	HDX		FAH
		DCLK2	ITGA2	HEATR1		FAHD1
		DCLK3	ITGA2B	HEATR5A		FAHD2A
		DCLRE1B	ITGA3	HEBP2		FAM103A1
		DCTN2	ITGA6	HECTD1		FAM104A
		DCTN3	ITGA9	HECTD2		FAM110A
		DCTPP1	ITGB1	HECTD3		FAM110B
		DCUN1D3	ITGB1BP2	HECTD4		FAM111A
		DDAH1	ITGB3BP	HECW2		FAM117A
		DDHD1	ITGB5	HEG1		FAM117B
		DDHD2	ITGB6	HELLS		FAM118A
		DDIAS	ITGB8	HELZ		FAM118B
		DDIT3	ITGBL1	HELZ2		FAM120AOS
		DDIT4	ITPK1	HERC1		FAM120B
		DDIT4L	ITPKA	HERC2		FAM120C
		DDN	ITPKB	HERC3		FAM122B
		DDO	ITPR2	HERC4		FAM126A
		DDOST	ITSN1	HERPUD2		FAM129A
		DDR2	IVL	HES1		FAM129B
		DDRGK1	IYD	HES2		FAM131A
		DDX1	JADE2	HES4		FAM133B
		DDX11	JAK2	HEXIM1		FAM136A
		DDX17	JARID2	HGF		FAM13A
		DDX18	JAZF1	HGS		FAM13C
		DDX19A	JDP2	HHAT		FAM149A
		DDX20	JHDM1D-AS1	HHIPL1		FAM149B1
		DDX21	JKAMP	HIBADH		FAM155A
		DDX23	JMJD7-PLA2G4B	HIBCH		FAM162A
		DDX24	JUP	HIC1		FAM167B
		DDX27	KALRN	HIP1		FAM168A
		DDX28	KANK1	HIP1R		FAM171A1
		DDX31	KANK2	HIPK2		FAM171B
		DDX39A	KANSL2	HIPK3		FAM172A
		DDX39B	KAT2A	HIST1H1A		FAM180B
		DDX3X	KAT2B	HIST1H1B		FAM185A
		DDX41	KAT6B	HIST1H1C		FAM187A
		DDX42	KAT7	HIST1H1D		FAM189B
		DDX47	KATNB1	HIST1H1E		FAM192A
		DDX49	KB-1184D12.1	HIST1H2AB		FAM193A
		DDX51	KB-1247B1.1	HIST1H2AC		FAM196B
		DDX52	KB-1572G7.2	HIST1H2AD		FAM198A
		DDX54	KCNAB2	HIST1H2AE		FAM198B
		DDX55	KCNAB3	HIST1H2AG		FAM19A2
		DDX56	KCNB1	HIST1H2AH		FAM19A5
		DDX58	KCND2	HIST1H2AI		FAM200A
		DDX59	KCNH1-IT1	HIST1H2AJ		FAM207A
		DDX6	KCNH2	HIST1H2AK		FAM208B
		DDX60	KCNH3	HIST1H2AL		FAM209A
		DDX60L	KCNH5	HIST1H2AM		FAM20C
		DEAF1	KCNJ14	HIST1H2BB		FAM212A
		DECR1	KCNJ6	HIST1H2BC		FAM214A
		DECR2	KCNK6	HIST1H2BD		FAM214B
		DEDD2	KCNN4	HIST1H2BE		FAM216A
		DEF6	KCNQ5	HIST1H2BF		FAM217B
		DEF8	KCNS3	HIST1H2BG		FAM219A
		DEGS1	KCP	HIST1H2BH		FAM219B
		DENND1A	KCTD10	HIST1H2BI		FAM220A
		DENND2C	KCTD11	HIST1H2BJ		FAM228B
		DENND3	KCTD20	HIST1H2BK		FAM229A
		DENND4A	KCTD21	HIST1H2BL		FAM241A
		DENND4C	KCTD3	HIST1H2BM		FAM241B
		DENND5A	KDELC1P1	HIST1H2BO		FAM25A
		DENND5B	KDM1A	HIST1H3A		FAM35A
		DENND6A	KDM1B	HIST1H3B		FAM43A
		DENND6B	KDM4A	HIST1H3C		FAM46A
		DEPDC1	KDM6B	HIST1H3D		FAM46B
		DEPDC5	KIAA0141	HIST1H3E		FAM46C
		DEPDC7	KIAA0195	HIST1H3F		FAM47E-STBD1
		DEPTOR	KIAA0196	HIST1H3G		FAM49A
		DERA	KIAA0232	HIST1H3H		FAM50A
		DERL2	KIAA0319L	HIST1H3I		FAM50B
		DERL3	KIAA0355	HIST1H3J		FAM53A
		DESI1	KIAA0391	HIST1H4A		FAM53B
		DESI2	KIAA0430	HIST1H4B		FAM57A
		DFFA	KIAA0513	HIST1H4C		FAM57B
		DFFBP1	KIAA0556	HIST1H4D		FAM76A
		DFNA5	KIAA0586	HIST1H4E		FAM83G
		DGAT2	KIAA0930	HIST1H4F		FAM83H
		DGCR14	KIAA1009	HIST1H4H		FAM84A
		DGCR2	KIAA1033	HIST1H4I		FAM84B
		DGKA	KIAA1107	HIST1H4L		FAM89A
		DGKG	KIAA1109	HIST2H2AB		FAM96B
		DGKH	KIAA1147	HIST2H2AC		FANCA
		DGKI	KIAA1199	HIST2H2BE		FANCC
		DGUOK	KIAA1211L	HIST2H2BF		FANCD2
		DHCR7	KIAA1328	HIST2H3D		FANCE
		DHDDS	KIAA1432	HIST3H2A		FANCF
		DHDH	KIAA1462	HJURP		FANCI
		DHODH	KIAA1468	HKR1		FANCL
		DHPS	KIAA1524	HLCS		FAR2
		DHRS1	KIAA1715	HLF		FARP1
[truncated: 6,840 more rows]

## Sheet: Figure 2
Figure 2a, b	GSE163548		Figure 2c	CBP			p300			Figure 2d	HOTAIR			Figure 2f	knee		hand
				Gap CBP	Gap p300		Gap CBP	Gap p300			Gap CBP	Gap p300			ctrl	5AZA	ctrl	5AZA
				0.248105	0.839999		0.682855	0.182507			0.3	0.6			0.0272	0.6214	0	0.0001
				0.142573	0.453989		0.440373	0.124367			0.6	1			0.0042	0.0661	0	0.0003
				0.368881	1.08905		0.627466	0.442595			0.353553	0.48971			0.0347	0.3153	0	0.0004
				0.320973	0.515871		0.74992	0.392542			0.401925	0.773783
				0.112925	0.76263		0.859555	0.141328			0.574349	0.926588
											0.734584	0.809442
											0.337978	0.445964

## Sheet: Figure 3
Figure 3d	OA	RA		Figure 3e	RA	OA		Figure 3f	OA	RA		Figure 3g	OA	RA
	1.34267	0.427825			0.00445611	0.0392817			1.2367e-05	2.1021e-05			0.00018486	0.00114426
	0.852606	0.569702			0.0110485	0.0214928			4.46529e-05	2.6065e-05			0.00058263	0.0008549
	0.911026	0.33352			0.00293994	0.01468			3.3464e-05	9.8825e-06			0.00028034	0.00069836
	0.79402	0.450438			0.0112028	0.0193704			7.6758e-05	6.4967e-06			0.00062487	0.00045253
	1.8075	0.864958			0.00860863	0.0157337			5.9113e-05	1.744e-05			0.0004299	0.00021217
	0.43957	0.479509			0.00385247	0.00477594			1.5098e-05	1.5333e-05			0.00045348	0.00053034
	0.903604	1.03669			0.00922651	0.0125167			3.728e-05	2.667e-05			0.00073651	0.00108466
	0.749075	0.562712			0.00552427	0.00247218								0.00057057
	1.45606	0.562712			0.00328475	0.00765172
	1.01068				0.00444069	0.00363205
	0.880589				0.00265882	0.00356965
					0.00544822	0.00535462
					0.0103087
					0.00067907

## Sheet: Figure 4
Figure 4a	TNF	LPS	PIC	TGFβ	IL1	bLP		Figure 4c	HOTAIR	TNF			Figure 4d	WT	TNF Tg mice
	0.55616	1.16267	0.715383	0.208511	2.49684	1.2002			7.81	3.48				0.000277543	0.000102
	0.165748	0.225704	0.252173	0.529358	0.382701	0.739842			6.5	5.23				0.000584706	0.000761
	0.336176	0.471501	0.399625	0.309856	0.372754	0.770385			8.41	3.17				9.54431e-05	0.000105
	0.687771	0.456916	0.188809	0.373712	0.923382				6.48	4.26				0.000695337	1.82e-06
	0.192109	0.281265	0.122004	0.192776	0.335643				6.86	2.98				0.000208886	0.000293
	0.304603	0.052193	0.06983	0.240649	0.376312				8.02	2.84				0.000541782	0.000108
	0.476319	0	0.078836	0.225313	1.23971				6.76	3.81				0.000133581	0.000166
	0.298334	0.122428	0.054598	0.301452	0.815072				7.5	1.365				0.000218512	0
	0.199575	0.032804	0.044194	0.255253	0.388234				8.25	2.04				0.000354974	8.08e-05
	0.320856								7.815	3.13				0.000171243	0.000122
	0.455335		italics = outlier removed						8.555	3.965				0.000874048	0.00096
	0.534033								7.52	0.525				0.000224655	0.000516
	0.429283								6.6	5.46				0.000395235	0.000135
	0.396392								4.67	3.72				0.000400753
	0.337978								5.54	3.87
	0.441351								6.09	5.43
	0.199575								5.69	4.3
	0.382889								5.99	3.75
	1.23114								7.71	3.61
	0.334482								6.32	4.52
	0.143587								8.66	3.225
									7.03	2.03
									8.105	1.995
									8.13	1.53
									7.545	1.785
									6.64	2.545

## Sheet: Figure 5
Figure 5b	COL1A1	COL1A2	COL3A1		Figure 5c	GapHOTAIR 48h	GapCTRL 48h	GapHOTAIR 72h	GapCTRL 72h		Figure 5d	GapCTRL	GapHOTAIR		Figure 5e	FGF8	FGF2	FGF7	FGFR2
	0.789099	0.657471	0.83			97.2162	51.4602	117.924	86.8721			164	138			14.4203	0.811056	0.290176	0.0437296
	1.26473	0.532185	0.645197			101.448	90.4866	412.08	348.398			191	160			16.6836	0.297422	0.449066	0.190132
	0.383228	0.709561	0.762007			22.6977	23.965	78.5595	58.9777			155	123			8.93896	0.652498	1.585	0.0777449
	0.638985	0.768438	2.20444			123.728	154.485	549.942	343.514			179	150			11.7992	1.2189	0.334482	0.0672287
	0.388236	1.18509	1.23229			170.479	51.7041	124.725	152.516			108	116			5.79683	0.787882	0.556711	0.3724
	1.14744	1.76541				127.511	104.017	33.7495	40.8668			140	116			0.129853	1.25782	0.311003	0.235691
	0.688779					22.3432	18.3743	649.599	507.406							0.646168	0.429627	0.384219	0.360977
	0.796042					55.6327	35.3434	302.392	169.969									0.262429	0.142587
						52.0067	32.9986	585.017	554.791
						34.6363	28.3762	233.523	237.932
								45.1516	69.6181							italics = outliers removed
Figure 5f	GapCTRL 48h	GapHOTAIR 48h	GapCTRL 72h	GapHOTAIR 72h		Figure 5g	Gap CTRL 48h	Gap HOT 48h	GapCTRL 72h	GapHOTAIR 72h
	23.84	61.37	191.64	265.27			0.997574	0.885999	0.960194	2.0344
	54.95	107.18	170.02	186.86			0.237192	0.291376	0.36011	0.940666
	89.55	185.06	69.64	81.66			0.367446	0.966445	1.25303	1.91212
	76.64	85.86	250.31	321.95			0.822186	1.14453	0.597436	1.31004
	24.68	51.04	117.19	121.08					1.0893	0.732153
	15.52	30.19							1.35772	2.1557
	44.02	61.25							1.03154	1.07408
	313.19	393.78							0.250254	0.407808
	144.99	174.59							0.710617	0.722171
	65.8	86.7							1.19945	2.10013
	85.28	142.21
	172.36	183.26

## Sheet: Figure 6
Figure 6a	CTNNB1	LRP6	LGR5	GSK3b		Figure 6b	TCF/LEF reporter			Figure 6c	TOP/FOP reporter		Figure 6d	IL12A	IL6	CXCL12	PTEN	FOXO1	RUNX1
	2.703	0.219107	0.121579	0.251739			GapCTRL	GapHOTAIR			GapHOTAIR			1.87696	8.22	0.907519	0.643941	0.290176	1.63581
	1.61241	0.433642	0.132583	0.550952			1.7822	0.740463			0.552277			2.08108	6.06	0.619854	1.32409	3.08442	0.639491
	1.48585	0.606445	0.043744	0.820742			2.09461	0.469501			0.389723			2.4487	1.04	0.528509	0.846745	3.35195	0.48633
	1.37474	0.693473	0.362244	0.592547			9.78147	4.22323			0.802427			5.01073	1.97	1.02456	0.45219	0.530344	1.21841
	1.40841	0.653722	0.340318	0.678302			17.2507	0.668052			0.472811			5.36161	2.73	0.755236	0.578	0.381	0.734584
	1.3203		0.255265	0.517632			5.36791	0.686444			0.763266			7.21374	1.54	1.22688	0.7952	0.452	0.469763
	1.27279		0.118266	0.552			1.88896	0.921675							0.493116	0.259715	0.658	0.652
	1.24098			0.752											0.972655
				0.674											0.803851
Figure 6e	IL-12p35				Figure 6f	IL6				Figure 6g	CXCL12					Figure 6h	GapCTRL	GapHOTAIR
	Gap CTRL 48h	Gap HOT 48h	GapCTRL 72h	GapHOTAIR 72h		Gap CTRL 48h	Gap HOT 48h	GapCTRL 72h	GapHOTAIR 72h		GapCTRL 48h	GapHOTAIR 48h	GapCTRL 72h	GapHOTAIR 72h			1322.13	2250.06
	2244.97	3011.34	561.567	2104.89		1071.73	887.768	1828.08	2580.93		167.508	157.684	21.057	0			1077.5	4205.8
	963.085	1895.66	243.35	2376.21		329.82	90.9758	3586.15	701.196		241.98	202.047	13.1733	0			1950.5	2587.9
	1721.74	2545.43	77.8121	2332.36		1087.8	752.783	1905.06	663.874		66.6361	26.8363	278.54	112.318			1992	4284.7
	758.954	2853.29	1004.98	2083.14		563.315	385.014	1049.63	549.896		156.64	58.128	204.908	42.056			3329.85	6280.86
	205.32	1120.59	267.609	987.272		1265.68	1601.39	2275.95	2010.18		80.6275	47.3613	65.6747	114.787			4233.74	6655.68
	2174.68	2822.83	612.528	1281.63		3367.07	1618.84	4066.99	2735.71		73.9531	53.7494	0	25.3259			1873.69	3729.39
	2758.51	2920.83	1480.51	2652.7		3034.28	3049.53	2543.47	2060.95		69.1093	45.5513	38.546	53.3268
	738.746	1478.73				1343.43	1327.81	1163.33	52.6697		63.6348	82.2994	117.389	89.295
	817.531	1963.49				884.173	748.796	1052.44	639.449				94.6731	163.437
						890.21	1016.69	502.905	102.407
						200.663	211.579	4802.57	5352.7
						807.792	620.283	739.475	576.717
						1482.19	1013.13

## Sheet: Figure 8
Figure 8a	hours	GapCTRL	GapCTRL	GapCTRL	GapHOTAIR	GapHOTAIR	GapHOTAIR		Figure 8b	hours	GapCTRL	GapCTRL	GapCTRL	GapHOTAIR	GapHOTAIR	GapHOTAIR		Figure 8c	hours	GapCTRL	GapCTRL	GapCTRL	GapHOTAIR	GapHOTAIR	GapHOTAIR
	0	0	0	0	0	0	0			17	0.4706	0.5679	1.0988	0.2357	0.5191	0.7529			132	0.6312	0.3404	0.9324	-0.0609	0.1119	0.2228
		-0.0139	-0.0087	-0.0012	-0.0101	-0.0184	0.0033			18	0.4538	0.5706	1.111	0.2342	0.5071	0.7589			133	0.6382	0.3432	0.9267	-0.0602	0.1152	0.2262
		0.0861	0.1144	0.0768	0.0279	0.051	0.1014			19	0.4418	0.5669	1.1108	0.2346	0.497	0.7533			134	0.6477	0.3452	0.926	-0.0615	0.1192	0.2355
		0.1806	0.1798	0.1743	0.0639	0.1356	0.1678			20	0.425	0.5649	1.1175	0.2332	0.484	0.7499			135	0.6613	0.3477	0.9212	-0.0587	0.1258	0.2398
	4	0.2601	0.244	0.2953	0.0977	0.2124	0.2486			21	0.4151	0.5645	1.1234	0.2286	0.4759	0.7431			136	0.6702	0.352	0.9184	-0.0591	0.1339	0.2478
		0.3312	0.3037	0.4226	0.1274	0.286	0.3279			22	0.4035	0.5594	1.1162	0.2275	0.4621	0.7315			137	0.6777	0.3554	0.9112	-0.0575	0.14	0.2511
		0.3998	0.3671	0.5611	0.1557	0.3554	0.4119			23	0.3914	0.5573	1.1031	0.2217	0.4502	0.7221			139	0.6907	0.362	0.9059	-0.0563	0.1523	0.2572
		0.4478	0.4124	0.6677	0.1748	0.408	0.4772			24	0.3835	0.5544	1.0966	0.2186	0.4387	0.7131			140	0.6959	0.3651	0.9049	-0.0547	0.1613	0.2602
	8	0.4808	0.4509	0.7639	0.1917	0.447	0.5358			25	0.3799	0.552	1.0926	0.2131	0.4265	0.7018			141	0.7022	0.3669	0.9023	-0.0539	0.1697	0.2641
		0.5048	0.4823	0.8514	0.2052	0.4723	0.5918			27	0.3764	0.543	1.0861	0.206	0.408	0.683			142	0.7071	0.3717	0.8958	-0.0529	0.1792	0.2679
		0.5162	0.5082	0.9194	0.2133	0.4912	0.6358			28	0.3725	0.5345	1.0878	0.2044	0.3894	0.6635			143	0.7122	0.3779	0.8924	-0.0507	0.1871	0.2737
	12	0.5209	0.5253	0.9728	0.2197	0.5055	0.6745			29	0.3692	0.5274	1.0873	0.1991	0.3801	0.6498			144	0.7209	0.3815	0.8862	-0.0496	0.1954	0.2789
		0.516	0.5377	1.0071	0.2275	0.511	0.7022			30	0.3675	0.5199	1.0899	0.1942	0.3687	0.6337			145	0.7272	0.385	0.8839	-0.0488	0.206	0.2819
		0.5078	0.551	1.0432	0.2328	0.5159	0.725			31	0.3617	0.5147	1.0955	0.1875	0.3591	0.6205			146	0.7347	0.3858	0.8802	-0.0476	0.2161	0.2898
		0.4947	0.5582	1.0621	0.2346	0.5188	0.7408			32	0.3581	0.5092	1.1003	0.1831	0.346	0.6068			147	0.7428	0.3884	0.8753	-0.0457	0.2254	0.2915
	16	0.4805	0.5654	1.079	0.2361	0.5154	0.7469			33	0.3611	0.5085	1.1003	0.1755	0.3365	0.5976			148	0.7494	0.3917	0.8723	-0.0457	0.2332	0.297
										34	0.3596	0.5028	1.106	0.1731	0.3223	0.5801			149	0.7542	0.3968	0.8652	-0.0448	0.242	0.2964
										35	0.3596	0.4997	1.1107	0.1643	0.3125	0.572			150	0.7656	0.3993	0.8603	-0.0423	0.2623	0.3043
										36	0.3591	0.4952	1.1112	0.1559	0.3005	0.5551			151	0.7727	0.4069	0.8536	-0.0414	0.2731	0.3076
										37	0.3583	0.4894	1.0999	0.147	0.2923	0.5459			152	0.7793	0.4107	0.8484	-0.0411	0.2829	0.3126
										38	0.3561	0.4814	1.0979	0.1454	0.2848	0.5312			153	0.7832	0.4131	0.8474	-0.0388	0.2934	0.3155
										39	0.3504	0.4773	1.0929	0.1403	0.2742	0.5121			154	0.7879	0.4188	0.8435	-0.0378	0.3026	0.3204
										40	0.3524	0.4728	1.0888	0.1359	0.2698	0.5023			155	0.7974	0.4203	0.8416	-0.0367	0.3135	0.3241
										41	0.3504	0.4649	1.0814	0.1293	0.2614	0.4961			156	0.8007	0.4262	0.8357	-0.0358	0.3217	0.3303
										42	0.3471	0.4596	1.0804	0.1242	0.2525	0.4838			157	0.8061	0.4266	0.8306	-0.0345	0.3358	0.3345
										43	0.3417	0.4543	1.0695	0.1204	0.2448	0.4733			158	0.8129	0.4275	0.8243	-0.0327	0.3481	0.3364
										44	0.3348	0.444	1.061	0.1128	0.2365	0.4657			159	0.8175	0.4327	0.8191	-0.0314	0.3606	0.341
										45	0.3332	0.4365	1.0433	0.107	0.2283	0.4471			160	0.8214	0.4366	0.8124	-0.03	0.3744	0.3461
										47	0.3274	0.4233	1.0168	0.0988	0.2236	0.4275			162	0.8307	0.4409	0.8138	-0.0264	0.3934	0.3514
										48	0.3231	0.4164	1.0108	0.094	0.2146	0.4227			163	0.8357	0.4428	0.809	-0.0251	0.4026	0.354
										49	0.3205	0.4066	1.0067	0.0899	0.2052	0.4137			164	0.8436	0.4492	0.8011	-0.0227	0.415	0.3553
										50	0.32	0.3993	1.0018	0.0835	0.2012	0.4066			165	0.8489	0.4502	0.8035	-0.022	0.4275	0.3545
										51	0.3133	0.3864	1.0015	0.077	0.1906	0.4009			166	0.8542	0.4552	0.7958	-0.0208	0.4372	0.3596
										52	0.3139	0.3819	0.9989	0.0717	0.1857	0.3907			167	0.8644	0.4576	0.7914	-0.0183	0.454	0.3623
										53	0.3124	0.3766	0.996	0.0674	0.1769	0.3781			168	0.8701	0.4624	0.7881	-0.018	0.4673	0.3629
										54	0.3101	0.3656	0.9864	0.0653	0.1684	0.3719			169	0.8739	0.461	0.7825	-0.016	0.4737	0.3625
										55	0.3067	0.3602	0.9842	0.06	0.163	0.3639			170	0.8849	0.4656	0.7829	-0.0139	0.4925	0.3617
										56	0.3057	0.3527	0.9724	0.0557	0.1566	0.3606			171	0.8894	0.4682	0.7831	-0.0106	0.506	0.3689
										57	0.3012	0.3483	0.9778	0.0522	0.1514	0.3549			172	0.902	0.4709	0.7745	-0.0101	0.5145	0.3692
										58	0.3022	0.3395	0.974	0.045	0.1409	0.3417			173	0.9126	0.4764	0.7715	-0.0058	0.5347	0.3745
										59	0.3029	0.3366	0.9696	0.04	0.1368	0.3289			174	0.9174	0.4819	0.7695	-0.0023	0.5485	0.3757
										60	0.2995	0.3302	0.97	0.0369	0.1333	0.3205			175	0.9164	0.4818	0.7657	-0.0025	0.5567	0.3771
										61	0.296	0.3274	0.9705	0.034	0.1289	0.3155			176	0.924	0.4834	0.7656	-0.0009	0.5718	0.3769
										62	0.2953	0.3227	0.9731	0.0306	0.1221	0.31			177	0.9258	0.4883	0.7563	-0.0001	0.5873	0.3862
										63	0.2977	0.3189	0.9744	0.0282	0.1145	0.301			178	0.9333	0.4882	0.7579	0.0028	0.5973	0.3822
										64	0.2975	0.3101	0.9725	0.0261	0.1073	0.2962			179	0.9414	0.4928	0.7527	0.0049	0.6081	0.3887
										65	0.2981	0.3038	0.9732	0.0245	0.0976	0.2901			180	0.9458	0.4942	0.7568	0.0087	0.6176	0.3913
										66	0.2987	0.301	0.9737	0.0208	0.0958	0.2802			181	0.954	0.4973	0.7589	0.0091	0.6339	0.3924
										67	0.299	0.2973	0.964	0.0164	0.0886	0.2765			182	0.9636	0.4978	0.7537	0.011	0.644	0.3913
										68	0.3008	0.2921	0.9646	0.0146	0.0841	0.2704			183	0.9724	0.5012	0.7547	0.0162	0.6566	0.395
										70	0.3002	0.2866	0.9669	0.0081	0.0828	0.2609			185	0.9822	0.5076	0.7485	0.0179	0.6729	0.3967
										71	0.304	0.2823	0.9693	0.0046	0.0746	0.2506			186	0.9866	0.508	0.7479	0.0208	0.6851	0.3962
										72	0.3025	0.2786	0.97	0.0048	0.0726	0.2427			187	0.9891	0.5104	0.7414	0.0228	0.6919	0.3969
										73	0.3039	0.2765	0.973	0.0011	0.0658	0.2377			188	0.9963	0.5139	0.7359	0.0255	0.7046	0.3966
										74	0.3066	0.2728	0.9779	-0.001	0.0628	0.2324			189	1.0046	0.516	0.7325	0.0286	0.7172	0.3982
										75	0.3094	0.273	0.977	-0.005	0.0571	0.2283			190	1.0105	0.522	0.7301	0.0296	0.7292	0.4008
										76	0.3124	0.2697	0.9762	-0.0066	0.0592	0.2229			191	1.0113	0.5236	0.7304	0.0326	0.735	0.403
										77	0.3157	0.2697	0.9809	-0.01	0.0529	0.2164			192	1.0173	0.5255	0.7308	0.0365	0.747	0.4066
										78	0.3168	0.2667	0.9845	-0.0131	0.0492	0.2063			193	1.022	0.5293	0.7274	0.0384	0.7589	0.4143
										79	0.3157	0.2673	0.9859	-0.0167	0.044	0.2034			194	1.0272	0.5329	0.7256	0.0422	0.7705	0.4109
										80	0.3234	0.263	0.9837	-0.0213	0.0436	0.1982			195	1.0327	0.5325	0.7242	0.046	0.776	0.4083
										81	0.3289	0.2606	0.9824	-0.0225	0.0374	0.1936			196	1.0348	0.5437	0.7267	0.0495	0.8007	0.4154
										82	0.3363	0.2583	0.9812	-0.0231	0.0355	0.1915			197	1.0461	0.5451	0.7254	0.0544	0.8016	0.4113
										83	0.3408	0.2606	0.9864	-0.0258	0.0347	0.1844			198	1.0531	0.5499	0.7207	0.0544	0.8124	0.4168
										84	0.3437	0.2615	0.9889	-0.0277	0.0307	0.1797			199	1.0513	0.552	0.7237	0.0557	0.8197	0.42
										85	0.3504	0.2613	0.9933	-0.0289	0.0291	0.1769			200	1.064	0.5589	0.7258	0.0583	0.8328	0.4224
										86	0.3532	0.26	0.9993	-0.0307	0.0272	0.1739			201	1.0631	0.5615	0.7278	0.0621	0.8453	0.4243
										87	0.3581	0.2588	1.0046	-0.0335	0.025	0.1684			202	1.0758	0.5627	0.7237	0.0663	0.8561	0.4219
										88	0.3616	0.259	1.0149	-0.0368	0.0248	0.165			203	1.0786	0.5673	0.7243	0.0677	0.8595	0.4182
										89	0.3702	0.2568	1.0114	-0.0382	0.0209	0.1646			204	1.087	0.5683	0.7223	0.0706	0.8729	0.423
										90	0.3727	0.2579	1.0107	-0.0408	0.0212	0.1631			205	1.0844	0.5737	0.7208	0.0702	0.8736	0.4263
										91	0.3767	0.258	1.0117	-0.0428	0.0184	0.1591			206	1.0923	0.5729	0.7206	0.0726	0.8884	0.4207
										93	0.3783	0.258	1.0144	-0.0441	0.0185	0.1556			208	1.108	0.5773	0.7227	0.0784	0.892	0.4231
										94	0.3816	0.2604	1.013	-0.0443	0.0159	0.156			209	1.1067	0.5782	0.7243	0.0819	0.9002	0.4217
										95	0.3877	0.2593	1.0186	-0.0464	0.0139	0.1551			210	1.1244	0.5811	0.7254	0.0846	0.9073	0.4212
										96	0.3959	0.2612	1.018	-0.0471	0.0121	0.1558			211	1.0967	0.5831	0.7192	0.0868	0.9186	0.4258
										97	0.4	0.2632	1.0078	-0.0507	0.0106	0.1537			212	1.1097	0.5851	0.7214	0.0877	0.9278	0.4294
										98	0.4019	0.2646	1.0052	-0.0512	0.0095	0.1502			213	1.1143	0.584	0.729	0.0931	0.9315	0.4246
										99	0.4064	0.2647	1.0091	-0.0519	0.0071	0.1488			214	1.1202	0.5919	0.7284	0.094	0.9403	0.4298
										100	0.4143	0.2653	1.0052	-0.0542	0.0073	0.1508			215	1.1297	0.5908	0.7239	0.0984	0.9361	0.4231
										101	0.4193	0.2648	1.0114	-0.0546	0.006	0.151			216	1.1336	0.5943	0.7247	0.0998	0.9545	0.4229
										102	0.4266	0.2672	1.0185	-0.0541	0.0051	0.1504			217	1.1336	0.5979	0.7218	0.1043	0.9681	0.4218
										103	0.4282	0.2689	1.0176	-0.0562	0.0083	0.1525			218	1.1423	0.5988	0.7113	0.1089	0.9672	0.4224
										104	0.4347	0.2718	1.0183	-0.0594	0.0079	0.1481			219	1.1376	0.6041	0.7186	0.1123	0.9804	0.4248
										105	0.4398	0.2709	1.0161	-0.058	0.0107	0.1487			220	1.1439	0.6063	0.7214	0.1146	0.9811	0.4226
										106	0.4432	0.2741	1.0121	-0.0601	0.0097	0.148			221	1.1425	0.6055	0.7174	0.1168	0.9855	0.4194
										107	0.4477	0.2786	1.0082	-0.0595	0.0113	0.1487			222	1.1524	0.6139	0.7189	0.1193	0.9903	0.4286
										108	0.4525	0.2792	1.0033	-0.0606	0.0122	0.1527			223	1.1532	0.6169	0.7197	0.1228	0.9992	0.427
										109	0.4591	0.2815	1.0043	-0.0608	0.0145	0.1531			224	1.1586	0.6153	0.7223	0.1246	1.0111	0.433
										110	0.4615	0.2835	1.007	-0.0601	0.0181	0.1527			225	1.1577	0.614	0.721	0.131	1.008	0.4307
										111	0.4687	0.2865	1.0026	-0.061	0.0177	0.1557			226	1.159	0.6135	0.7239	0.1327	1.0136	0.4293
										112	0.476	0.2891	1.0029	-0.062	0.0208	0.1558			227	1.1633	0.62	0.7315	0.1385	1.0201	0.4262
										113	0.4813	0.2879	0.9997	-0.0622	0.022	0.1565			228	1.1603	0.6201	0.7239	0.1394	1.0244	0.4302
										114	0.4877	0.292	1.0032	-0.0631	0.0242	0.1576			229	1.1731	0.6221	0.724	0.1413	1.0258	0.4305
										116	0.4971	0.2953	1.0033	-0.0621	0.0294	0.1626			231	1.1814	0.6257	0.7229	0.1465	1.0407	0.4284
										117	0.5053	0.2957	0.9982	-0.0628	0.0329	0.1646			232	1.1845	0.6286	0.7279	0.1492	1.0422	0.4325
										118	0.5174	0.298	0.9964	-0.0628	0.0361	0.1669			233	1.191	0.6319	0.7257	0.1525	1.0518	0.4357
										119	0.5234	0.2986	0.9911	-0.0635	0.0383	0.1666			234	1.1976	0.6312	0.727	0.1588	1.0532	0.4313
										120	0.5325	0.3021	0.991	-0.0642	0.0411	0.1713			235	1.2055	0.6318	0.7283	0.1613	1.0594	0.4323
										121	0.5375	0.3055	0.9907	-0.0635	0.0444	0.1699			236	1.2081	0.6378	0.7247	0.1645	1.069	0.4334
										122	0.5459	0.3107	0.9914	-0.0622	0.0501	0.175			237	1.2051	0.6375	0.72	0.1688	1.0662	0.4334
										123	0.5538	0.3121	0.9863	-0.0622	0.0545	0.1807			238	1.2163	0.6367	0.7235	0.1708	1.0763	0.4387
										124	0.5626	0.315	0.9754	-0.0632	0.0569	0.1864			239	1.2185	0.6416	0.7187	0.1735	1.0819	0.436
										125	0.5708	0.319	0.97	-0.064	0.0626	0.1888			240	1.2263	0.6383	0.7197	0.1769	1.0816	0.4341
										126	0.5762	0.3202	0.9685	-0.0619	0.0682	0.193			241	1.2192	0.6412	0.7249	0.1795	1.0833	0.437
										127	0.5943	0.3243	0.9548	-0.0636	0.0767	0.1995			242	1.2273	0.6428	0.7242	0.1847	1.09	0.4395
										128	0.598	0.3275	0.9492	-0.0624	0.0849	0.2043			243	1.2369	0.6481	0.7279	0.1907	1.094	0.4383
										129	0.6085	0.3296	0.9403	-0.0631	0.0899	0.2112			244	1.2362	0.6494	0.7316	0.1929	1.1086	0.4371
										130	0.6163	0.3345	0.9376	-0.0623	0.0961	0.2162			245	1.2465	0.6519	0.7225	0.1947	1.102	0.4414
										131	0.6236	0.3387	0.9342	-0.062	0.1045	0.2209			246	1.2544	0.6538	0.7274	0.1981	1.1116	0.4397
Figure 8d	hours	GapCTRL	GapCTRL	GapCTRL	GapCTRL	GapCTRL	GapCTRL	GapHOTAIR	GapHOTAIR	GapHOTAIR	GapHOTAIR	GapHOTAIR	GapHOTAIR
	1	1000000	1000000	1000000	1000000	1000000	1000000	1000000	1000000	1000000	1000000	1000000	1000000
	1.5	1000506	1013128	1003021	984922	992866	1011253	999218	1000558	1005458	998607	997690	1000411
	2	996061	1004327	1005445	980146	987762	1008951	999039	999538	1009078	1003390	997187	1001818
	2.5	999913	998228	1004868	971744	985608	1007463	995032	998170	1005675	1000570	994552	995680
	3	993728	1007941	997468	963364	982846	1003051	999520	1002626	1007787	1003350	985669	994955
	3.5	993994	1002103	997694	957299	970110	994051	994348	994253	1009522	997232	981514	989786
	4	996834	975961	1000415	954153	972347	990871	996646	996628	1010048	990540	978715	987669
	4.5	989439	971904	997593	947303	964446	984707	995853	996969	1007491	988441	978022	978927
	5	984299	960982	995314	938074	957792	974699	995433	997046	1010742	991990	978087	982495
	5.5	986303	977926	995786	933389	956920	969766	994479	993974	1010314	992581	981378	977360
	6	984963	958188	994422	925395	950488	968557	994535	990360	1012859	979447	981610	972144
	6.5	976372	969226	1003562	920525	944542	968855	997970	987934	1010573	969253	972537	969950
	7	978673	968784	1001607	909224	942880	957276	1002772	989610	1006657	971150	969575	960018
	7.5	973935	956740	990456	903132	934671	953416	1001234	987814	1006522	972370	966604	953226
	8	980401	939646	990336	901946	930758	941079	998502	987290	1004609	968359	963779	945454
	8.5	971204	960696	986990	892462	930260	935959	999150	988948	1003901	966756	961286	940336
	9	970203	949520	993524	884028	922950	926555	1001559	989275	1005590	961588	953546	937702
	9.5	969429	945894	995636	874966	920290	927626	996187	986293	1005366	959299	963674	928287
	10	959955	954470	998961	866761	918234	914413	999211	986292	1005020	951476	957978	924086
	10.5	961583	967390	995624	862379	913980	914856	1001516	986448	1001417	952134	956569	917237
	11	961891	950985	998418	854072	898977	903666	1004749	977330	998720	951886	954652	909334
	11.5	961171	950711	987234	840853	894298	892457	1003713	979325	994045	947988	949432	903370
	12	962152	961364	991694	832968	884023	888477	1000679	983535	993255	935572	954284	900886
	12.5	959243	958480	986942	834788	882024	882361	1004350	980352	995430	933699	953211	893452
	13	961095	944364	991205	817306	871947	875365	1006291	978118	995227	935481	958333	894398
	13.5	957278	938504	984338	809903	868787	867043	1007615	978852	998043	924352	976667	884263
	14	950082	957206	982115	800736	869847	869654	1011314	978256	997573	920213	975912	881491
	14.5	947393	931724	986974	795051	861282	848137	1008506	981473	996413	926321	962548	878086
	15	949270	931872	981296	787194	858428	844716	1005910	981098	998570	916431	960029	866261
	15.5	950275	952551	985736	782042	860202	838843	1010055	975428	999642	906552	958610	858629
	16	945902	948576	997158	777065	860576	844396	1012027	979430	995434	903104	957146	850408
	16.5	945649	956820	987982	764728	863664	834961	1010611	983352	1000086	909193	961135	844772
	17	941625	957126	989678	760291	854497	822790	1018170	985968	995371	901308	974762	839388
	17.5	935700	931900	985786	750579	852016	808880	1018590	983930	992259	896211	959460	826670
	18	934776	910824	986705	735363	851231	808615	1023023	984337	987557	907822	954123	817104
	18.5	935250	921764	979321	725931	837922	798645	1020837	977823	996732	899659	979490	815493
	19	936731	908650	981075	720033	846472	804865	1024482	976969	992694	899276	980058	814704
	19.5	927437	941036	983065	704183	839016	794348	1023670	979264	991680	887109	977374	807035
	20	929411	909605	982537	698661	828488	769744	1028505	972602	990048	882497	989324	805754
	20.5	921800	895130	982529	688407	823526	774947	1029351	972296	993742	891874	965539	802210
	21	927293	913289	986438	679098	816620	769479	1034036	974438	990437	885756	985961	797060
	21.5	929190	919642	987659	668723	816043	760593	1029001	970562	993482	883392	954977	790250
	22	921358	894070	983490	665111	810328	749994	1025601	969558	995039	875641	954751	787212
	22.5	926208	906268	985001	654239	800568	741311	1035284	969394	992419	866896	974942	786206
	23	917824	891466	978577	648896	791178	745586	1034285	976009	996151	875168	967222	781751
	23.5	919876	893754	978598	640659	793804	735743	1034190	973876	999837	870327	951684	782585
	24	923808	898280	965056	626968	786371	731120	1035484	972690	993327	876027	974533	769975
	24.5	916462	883526	971282	625979	783168	725334	1038294	972473	993019	872741	942807	768675
	25	923799	887624	969528	617854	765807	713904	1046093	975216	988962	855414	940972	756116
	25.5	925632	879226	966135	613996	761832	710941	1048697	972078	988021	864918	936505	755289
	26	925797	885661	963286	606397	764452	699918	1046386	973724	989937	863680	957397	748375
	26.5	914261	861307	970611	597191	763114	690459	1048898	977254	990568	860366	927317	743152
	27	922940	866186	971388	592815	765567	690154	1051489	974324	991333	863368	934905	744266
	27.5	919189	849220	969346	585366	762146	681321	1051254	971656	998193	853990	962433	747547
	28	917720	852682	981288	581662	766300	681539	1057590	978879	1003949	856627	933281	741320
	28.5	910242	845244	973327	572903	756650	675486	1058659	975290	1000707	859982	963668	732738
	29	917294	849099	969580	566844	752888	668983	1058340	971455	997755	852610	952713	727900
	29.5	912425	841605	962431	554079	742380	657665	1058055	967402	995590	856315	961065	718078
	30	902667	846827	955944	539027	735253	653505	1061114	971174	991308	842414	916537	716979
	30.5	903591	833283	947805	536293	731574	652709	1063453	968922	991210	841925	925054	709304
	31	902489	815546	940006	537290	717643	639612	1057399	972845	990452	848892	931498	701391
	31.5	899522	806091	937764	520595	716529	630880	1059902	970812	988827	845392	952614	704923
	32	903371	821119	943091	514677	703557	627536	1063547	976520	985547	852019	951476	703966
	32.5	906608	815254	943870	509111	706189	606458	1067827	976746	986455	848342	936366	702138
	33	900690	814866	944297	492879	693845	610908	1066088	969624	987663	846902	962641	697336
	33.5	901020	812893	928636	478808	690664	598101	1065962	976936	989517	832683	961507	699782
	34	904334	800294	933362	467838	693796	599118	1065910	970906	993345	843678	946756	688721
	34.5	903061	785390	916745	464419	678639	599119	1061991	970642	990009	848779	939863	687151
	35	894587	796305	923514	449766	668212	586103	1060672	971104	992413	840765	944577	691677
	35.5	898303	801805	913280	440113	667738	573900	1061190	970536	989193	838596	926054	681774
	36	896326	783484	908771	428743	658905	575094	1072196	968268	993085	837524	938442	669776
	36.5	886543	763486	902972	418140	657065	565403	1075530	959530	995913	833066	944406	665275
	37	894118	775178	907027	402785	648613	559969	1066706	974026	997596	818658	937902	660412
	37.5	876103	751796	887785	399420	645370	548284	1073847	964967	991408	821955	947870	663711
	38	883641	733715	891302	380700	642929	539087	1073142	967678	992850	819053	917113	660254
	38.5	882409	719742	901512	375508	635900	528592	1070992	964324	986140	827321	941146	653744
	39	883543	716364	899693	373954	637382	504311	1080841	963492	983965	819522	945843	655410
	39.5	878756	708935	909600	363562	633611	508082	1075747	962998	984866	816292	933512	642195
	40	870883	701000	907678	344672	637674	499713	1074934	961890	983757	820776	903871	639441
	40.5	876549	693922	900898	337151	634314	490274	1068463	961348	981148	817248	928411	632702
	41	874539	699645	897742	333286	628088	481943	1072940	955672	981377	813164	922105	623180
	41.5	875268	678866	900893	321283	616534	478747	1070228	956520	987964	817752	923102	619439
	42	871568	671246	915514	314873	611882	485851	1073867	962509	989220	821433	925637	621703
	42.5	879653	661028	916990	309273	611976	471957	1078317	951612	985029	812786	878618	619586
	43	862856	652114	906031	305057	604597	444525	1073288	948490	981989	804056	917575	619693
	43.5	863390	652920	908776	292365	596903	468716	1069300	954656	982852	798066	903678	620137
	44	852273	644939	901780	286580	594966	460922	1073318	954319	980634	798783	898991	614214
	44.5	854503	631884	897710	279647	588556	462973	1074789	952147	980033	796463	865926	609828
	45	852669	631769	889316	277041	576901	445855	1075372	945436	983650	788798	914202	610143
	45.5	847509	625260	882928	259512	573737	424779	1071054	947696	979410	786187	892035	602780
	46	851564	592672	877015	257592	569370	420307	1073882	944064	982727	790928	890598	599840
	46.5	833794	592696	878704	256164	564649	410367	1071481	959056	974939	795447	878746	606192
	47	833035	596169	878852	251314	569899	410261	1070447	951142	981277	778186	878130	606635
Figure 8e	Untranfected 48h	Untransfected FAS-L 48h	Gap CTRL 48h	Gap CTRL 48h + FAS-L	Gap HOTAIR 48h	Gap HOTAIR 48h + FAS-L
	4672.5	6211	5786.5	5358.17	4203.25	4743
	3621.25	3321.5	3898.25	5815.75	4721.5	22277.5
	1981.5	2424	2912.75	3105.5	4754.5	40360.2
	5802.75	6301.25	6301	7090.5	7443.25	35820.2
	3768.25	5585.75	5544	6238.75	9420.5	99431.5
	5177.25	5575.75	5853.25	8079.25	9472	48657.5
Figure 8f	SF untrans.	SF GapCTRL	SF GapHOTAIR	SN untrans.	SN GapCTRL	SN GapHOTAIR		Figure 8g	SN untrans.	SN GapCTRL	SN GapHOTAIR	SF untrans.	SF GapCTRL	SF GapHOTAIR
	106	142	51	94	96	115			102727	93221.1	19099.8	178647	358941	229142
	132	350	209	188	193	153			281976	275316	107839	92005.3	455320	218431
	167	156	153	216	339	319			42688.5	195958	77953.9	72189.1	655889	84353.4
	178	102	71	207	76	71			242177	245749	72147.3	425728	567451	56060.2
	184	155	93	205	219	158			34510.6	103253	98528.3	226285	201157	105531
	94	197	113						64854.4	168926	38755.7		296832	79213.1
		146	25						47063.9	43817.5	12595.1		140679
										45567.6	22979.2
										106072	2685.36

## Sheet: Figure 9
Figure 9a	GapCTRL	GapHOTAIR		Figure 9b	GapCtrl	GapHOTAIR		Figure 9c	GapCtrl	GapHOTAIR		Figure 9d	GapCtrl	GapHOTAIR
	79550	98676.7			5.54	6.79			35.12	32.14			21.5	32.64
	68850	84233.3			2.31	4.4			34.9	29.71			25.14	28.75
	76380	70543.3			3.99	6.26			37.49	34.71			32.05	26.65
	79313.3	108850			3.15	6.13			30.26	26.77			29.22	36.26
	89233.3	80933.3			2.12	3.11			28.33	33.67			27.9	24.13
	63100	72558.3			3.94	5.12			27.78	27.1			28	28.75
	66350	72050			4.3	7.38			25.49	20.25			29.01	32.33
	77750	69883.3			5.43	6.94			24.53	20.72			28.1	28.85
	63333.3	65158.3			3.47	2.97			29.36	25.28			24.89	28.04
	60591.7	58350			4.92	5.31			29.92	27.94			22.41	25.69
Figure 9e	Low CD20	High CD20		Figure 9f	Low CD138	High CD138		Figure 9g	dct HOTAIR
	6.98	8.41			6.98	8.41			Fibroid	Myeloid	Lymphoid
	5.54	7.5			5.54	7.5			6.98	6.6	8.41
	6.6	8.13			6.6	8.13			6.64	6.48	7.5
	6.48	7.81			6.48	7.81			6.86	8.555	7.81
	8.555	7.36			8.555	7.36			8.25	6.76	7.36
	6.64	8.02			6.64	8.02			7.735		8.02
	6.86	7.815			6.86	7.815					7.815
	6.32	6.09			6.32	5.69
	6.76	5.69			6.76	5.99
	8.25	5.99			8.25	7.71
	4.67	7.71			4.67	8.66
	7.735	8.66			6.09	8.105
		7.03			7.03
		8.105			7.735
Figure 9h, i	PEAC: Gene view (qmul.ac.uk)			Select gene 'HOTAIR'
Figure 9j			lumbar		Figure 9k	Stomach	Small int	Caecum	Colon	Rectum
	23.905	23.77	6.29			22.035	22.325	13.475	15.725	16.175
	17.93	20.33	7.505			20.805	19.803	21.635	14.95	16.865
	12.14	20.83	6.575			23.765	18.922	12.25	13.73	17.215

## Sheet: Figure S1
Suppl. Figure S1a	Krenn synovitis score	CRP		Suppl. Figure S1b	Krenn synovitis score	DAS 28		Suppl. Figure S1b	E-MTAB-11791
	1	2.8			5	2
	8	14.1			5	2.86
	5	24.2			8	1.7
	9	54.1			6	2.8
	2	0.1			1	1.23
	5	17.4			6	1.38
	5	9			1	2.19
	8	7			6	3.03
	6	73.1			7	1.9
	1	1.1			5	1.87
	6	2.2			9	4.34
	1	3.4			8	6
	6	8			5	4.1
	7	1.7			4	5
	5	26			3	5.3
	5	6.2
	9	4.4
	6	6.4
	2	0.2
	6	8.6
	7	0.7
	6	0.7
	5	30
	3	0.3
	3	58
	2	16
	8	13
	5	5.8
	2	5.6
	1	5.6
	5	2.1
	2	0.6
	4	34
	6	8.9
	4	22
	1	77
	4	27
	3	159
	3	1.1
	5	4.3

[truncated: 3 more sheets: Figure S2, Figure S3, Figure S5]
